# Supplementary material for: Communication in oncology between healthcare providers, patients, the scientific community, and the media: recommendations from the Italian Association of Medical Oncology (AIOM)
Source: Support Care Cancer. 2024 Aug 26;32(9):613. doi: 10.1007/s00520-024-08786-8 (PMC11369048; doi:10.1007/s00520-024-08786-8)
Supplement: Supplementary file 1 — Supplementary file1 (XLSX 103 KB) [file 520_2024_8786_MOESM1_ESM.xlsx]

## Sheet: Evidence Report
Reference (Study Design and Country)	Introduction	Materials and Methods	Results	Conclusions
Penalba V, Deshields TL, Klinkenberg D. Gaps in communication between cancer patients and healthcare providers: symptom distress and patients' intentions to disclose. Support Care Cancer. 2019 Jun;27(6):2039-2047. doi: 10.1007/s00520-018-4442-4. (USA)	Good communication between patients and healthcare professionals (HCPs) is an important contributor to patient well-being. Few studies have focused on the gaps in communication between patients and HCPs about symptoms. This study examined patients' perspectives on symptom distress, intention to discuss symptoms, and actual symptom discussion in medical oncology visits.	This was a cross-sectional descriptive study. Ninety-four patients provided demographic and clinical information and completed the Memorial Symptom Assessment Scale. Patients also answered questions about their plans for communication-and after the visit, their actual communication-with their medical team about their symptoms.	Patients reported many symptoms by questionnaire; however, they did not plan to discuss-nor actually discussed-most of their symptoms with their HCPs. For all symptoms, fewer than 42% of patients with the symptom intended to discuss it (except for lack of energy and pain) and less than 50% actually discussed the symptom. For bothersome symptoms, less than 42% of those with the symptom intended to…	Results of this study support the perception of communication gaps between patients and HCPs about symptoms. Better understanding of these gaps is needed to ensure that patient-centered care is delivered and that patients' symptoms can be appropriately managed in oncology clinics.
Gilligan T, Bohlke K, Baile WF. Patient-Clinician Communication: American Society of Clinical Oncology Consensus Guideline Summary. J Oncol Pract. 2018 Jan;14(1):42-46. doi: 10.1200/JOP.2017.027144. (USA)	The guideline was based on a systemic review of the literature and was developed using a formal consensus process. It is structured around nine key areas and makes specifi c recommendations within each othese categories. The nine key areas are core communication skills, discussing goals of care and prognosis, discussing treatment opinions and clinical trials, discussing end-of-life care, using co…	ASCO convened a multidisciplinary panel of medical oncology, psychiatry, nursing, hospice and palliative medicine, communication skills, health disparities, and advocacy experts to produce recommendations. Guideline development involved a systematic review of the literature and a formal consensus process. The systematic review focused on guidelines, systematic reviews and meta-analyses, and rando…	A total of 47 publications met the eligibility criteria of the systematic review.10-55 Three of the publications precede the search window of the systematic review and were identified by panel members.10,37,46 Much of the evidence consisted of systematic reviews of observational data, consensus guidelines, and randomized trials, which varied substantially in their populations, interventions, and …	There is evidence that skills-based communication training programs can be successful.4,7,38,63,64 However, while it is clear that lectures and other purely didactic modalities are ineffective in changing communication behavior, oncology fellowship programs still struggle to incorporate meaningful training into their curricula. On the other hand, oncologists are more and more likely to receive pa…
Sansom-Daly UM, Wakefield CE, Patterson P, Cohn RJ, Rosenberg AR, Wiener L, Fardell JE. End-of-Life Communication Needs for Adolescents and Young Adults with Cancer: Recommendations for Research and Practice. J Adolesc Young Adult Oncol. 2020 Apr;9(2):157-165. doi: 10.1089/jayao.2019.0084. (AUSTRALIA)	A growing evidence base highlights the negative impact of poor psychosocial care at end-of-life. Adolescents and young adults (AYAs) 15-39 years of age with cancer face unique medical and psychosocial challenges that make them especially vulnerable when treatment is not successful. Although the importance of age-appropriate medical and psychosocial care is internationally recognized for AYAs acro…	We conducted a narrative review and found evidence points to the potential benefits of introducing palliative care teams early in the care trajectory.	Research undertaken to date emphasizes the importance of exploring AYAs' preferences around end-of-life issues in a repeated, consistent manner, and highlighted that AYAs may have strong preferences on a range of issues such as being able to stay in their own home, being comfortable and free from pain, and expressing their wishes to loved ones. We highlight a number of best-practice recommendatio…	The sensitive nature of these issues, and the vulnerability of AYAs and their families approaching the end-of-life phase, poses a challenge for researchers gathering traditional forms of evidence to guide practice in this space. To improve end-of-life communication experiences for AYA cancer patients into the future, clinicians and researchers need to carefully develop innovative ways to build th…
Braun LA, Zomorodbakhsch B, Keinki C, Huebner J. Information needs, communication and usage of social media by cancer patients and their relatives. J Cancer Res Clin Oncol. 2019 Jul;145(7):1865-1875. doi: 10.1007/s00432-019-02929-9. (GERMANY)	The aim of this study was to evaluate cancer patients' need for information, their communication and usage of social media.	We developed a standardized questionnaire comprising sections on information needs, communication behavior and usage of social media with respect to cancer and combined this with a validated instrument on eHealth literacy for patients. This questionnaire was provided online and with the help of bloggers and leaders of social media groups, distributed in their networks.	The Internet was the most important information source (n = 308; 77.4%). Yet, most of the participants wanted to get information from their doctor (n = 342; 85.9%). With respect to trust in a source of information, oncologists were named most often (n = 285; 71.6%). On the one hand, many participants got in contact with others, especially peers, via social media (n = 319; 80.3%) with a growing bo…	With social media gaining importance as source of information for patients, improving the quality of information in these networks is an important task in health care systems.
Levesque JV, Gerges M, Wu VS, Girgis A. Chinese-Australian women with breast cancer call for culturally appropriate information and improved communication with health professionals. Cancer Rep (Hoboken). 2020 Apr;3(2):e1218. doi: 10.1002/cnr2.1218. (AUSTRALIA)	For culturally and linguistically diverse patients, breast cancer presents complex physical, psychosocial, and health care challenges, often exacerbated by a lack of culturally appropriate information and communication barriers with the treating team (even with the help of interpreters). Aim: This qualitative study aims to broadly explore the experience of breast cancer and coping strategies util…	Twenty-four Chinese-Australian women with breast cancer participated in either a semi-structured interview or a focus group conducted in participants' preferred language, audio-recorded, transcribed, and subjected to thematic analysis. Two prominent themes emerged, related to information seeking, and communication with health care professionals. The theme of information needs and seeking highligh…	Chinese women with breast cancer face significant challenges in obtaining adequate information and can feel excluded from treatment decision-making. Women in this study expressed their eagerness for obtaining accurate information and engaging in open communication with their doctors.	There is a need for culturally sensitive information resources and decision aids to enhance communication between Chinese migrant patients with cancer and health care professionals. Clinician participation in cultural awareness training is also recommended.
Ko E, Zúñiga ML, Peacher D, Palomino H, Watson M. Efficacy of Cancer Care Communication Between Clinicians and Latino Patients in a Rural US-Mexico Border Region: a Qualitative Study of Barriers and Facilitators to Better Communication. J Cancer Educ. 2018 Feb;33(1):116-127. doi: 10.1007/s13187-016-1100-8. (USA)	Quality of clinician-patient cancer communication is vital to cancer care and survivorship. Racial/ethnic minority patients in rural regions may have unique characteristics including cultural beliefs, language barriers, and low health literacy which require effective cross-cultural cancer communication. Despite the growing US population of racial/ethnic minorities and widespread emphasis on cultu…	This study conducted secondary data analysis of interview data collected from 22 individual cancer patients living on the US side of the US-Mexico border. Thematic analysis was conducted to explore a priori questions regarding patient experiences with cancer care communication with their providers.	Emerging themes included lack of language concordance, patient perspectives on clarity and accuracy of information provided, patient perceptions on provider sensitivity in giving cancer diagnosis, and improving the clinical interpersonal relationship. Practice guidelines are suggested and discussed.	These findings illuminate the importance of advancing improvement of cancer communication between clinicians and Spanish language-dominant Latinos.
Licqurish SM, Cook OY, Pattuwage LP, Saunders C, Jefford M, Koczwara B, Johnson CE, Emery JD. Tools to facilitate communication during physician-patient consultations in cancer care: An overview of systematic reviews. CA Cancer J Clin. 2019 Nov;69(6):497-520. doi: 10.3322/caac.21573. (AUSTRALIA)	Tools have been developed to facilitate communication and support information exchange between people diagnosed with cancer and their physicians. Patient-reported outcome measures, question prompt lists, patient-held records, tape recordings of consultations, decision aids, and survivorship care plans have all been promoted as potential tools, and there is extensive literature exploring their imp…	Eleven systematic reviews of studies evaluating tools to facilitate patient-physician communication were reviewed and summarized in this overview of systematic reviews. Across the systematic reviews, 87 publications reported on 84 primary studies involving 15,381 participants.	Routine use of patient-reported outcome measures and feedback of results to clinicians can improve pain management, physician-patient communication, and symptom detection and control; increase utilization of supportive care; and increase patient involvement in care. Question prompt lists can increase the number of questions asked by patients without increasing consultation length and may encourag…	Physicians should be supported by adequately resourced health services to respond effectively to the range of clinical and broader patient needs identified through the routine use of tools to facilitate communication.
an Eenbergen MCHJ, Vromans RD, Boll D, Kil PJM, Vos CM, Krahmer EJ, Mols F, van de Poll-Franse LV. Changes in internet use and wishes of cancer survivors: A comparison between 2005 and 2017. Cancer. 2020 Jan 15;126(2):408-415. doi: 10.1002/cncr.32524. (NETHERLANDS)	Given the major changes in internet use for health communication, the objective of the current study was to compare the internet use and wishes of cancer survivors between 2005 and 2017.	The authors drew a sample of 390 patients in 2005 and 539 patients in 2017 who were diagnosed with breast (128 patients in 2005 and 143 patients in 2017), prostate (96 patients in 2005 and 126 patients in 2017), or gynecologic (89 patients in 2005 and 188 patients in 2017) cancer or lymphoma (77 patients in 2005 and 82 patients in 2017) in 4 different hospitals for the periods 2002 through 2004 a…	The response in 2017 (53%) was lower than that in 2005 (75%). Survivors browsed the internet most frequently to search for information regarding cancer shortly after being diagnosed and while waiting for treatment. There was little change noted with regard to the relative importance attached to the various subjects. In 2017, significant increases were evident with regard to finances (+33%), healt…	A significant sample of cancer survivors in the Netherlands have indicated that the internet is an important source of information regarding their illness. However, little change was evident over the past 15 years with regard to patients' priorities regarding their wishes for internet use. The wishes of users in 2005 were found to accurately reflect the internet use of the majority of patients in…
Amundsen A, Bergvik S, Butow P, Tattersall MHN, Sørlie T, Nordøy T. Supporting doctor-patient communication: Providing a question prompt list and audio recording of the consultation as communication aids to outpatients in a cancer clinic. Patient Educ Couns. 2018 Sep;101(9):1594-1600. doi: 10.1016/j.pec.2018.04.011.	To document the effect of a cancer specific question prompt list (QPL) on patients question asking and shared decision-making (SDM), and to evaluate the combined effect of the QPL and consultation audio recording (CAR) on patient outcomes.	This exploratory study compared two groups of patients receiving either a QPL or combined QPL/CAR, to a control group. Measurements included number/types of questions asked, and physician SDM behavior (OPTION score). Questionnaire data included anxiety/depression and quality of life (QoL).	A total of 93 patients participated (31 Control, 30 QPL and 32 Combined). Patients in the intervention groups asked more questions concerning prognosis (p < .0001), the disease (p = .006) and quality of treatment (p < .001) than patients in the control group, but no impact was found on the OPTION score. An increase in mean consultation length was observed in the intervention groups compared to th…	Provision of the QPL facilitates patients to ask a broader range of questions, but does not increase physician SDM behavior. Practical implementation: The combination of QPL and CAR seems feasible and should be tested in an implementation study following the disease trajectory.
Lowenstein LM, Volk RJ, Street R, Flannery M, Magnuson A, Epstein R, Mohile SG. Communication about geriatric assessment domains in advanced cancer settings: "Missed opportunities". J Geriatr Oncol. 2019 Jan;10(1):68-73. doi: 10.1016/j.jgo.2018.05.014. (USA)	Older patients with advanced cancer often have age-related health issues (e.g., memory impairment) that influence their cancer treatment decisions. Communication about these age-related concerns can potentially lead to further assessment and subsequent clinical interventions to improve treatment decision-making and patients' quality of life. Yet, little is known about the communication of age-rel…	This study is a secondary analysis of data from the Values and Options in Cancer Care (VOICE) study. Audio-recorded and transcribed outpatient clinical oncology encounters with 37 patients with advanced cancer ≥60 years of age were content-analyzed. Two trained coders used a structured coding scheme based on pre-specified geriatric assessment (GA) domains to examine the transcripts for the freque…	The median age of the patients was 66 years (range = 60-90 years); patients were mostly female (26/37), married (22/37), and White (36/37). Out of 37 audio-recorded visits, 31 had at least one mention of an age-related concern with a total of 70 mentions. Oncologists initiated communication about age-related concerns half of the time (53%). When age-related concerns were mentioned, half of the ti…	Interventions are needed to improve the frequency and quality of the communication about age-related concerns to improve the care of older adults with cancer.
Loeb S, Sengupta S, Butaney M, Macaluso JN Jr, Czarniecki SW, Robbins R, Braithwaite RS, Gao L, Byrne N, Walter D, Langford A. Dissemination of Misinformative and Biased Information about Prostate Cancer on YouTube. Eur Urol. 2019 Apr;75(4):564-567. doi: 10.1016/j.eururo.2018.10.056.	YouTube is a social media platform with more than 1 billion users and >600000 videos about prostate cancer. Two small studies examined the quality of prostate cancer videos on YouTube, but did not use validated instruments, examine user interactions, or characterize the spread of misinformation.	We performed the largest, most comprehensive examination of prostate cancer information on YouTube to date, including the first 150 videos on screening and treatment. We used the validated DISCERN quality criteria for consumer health information and the Patient Education Materials Assessment Tool, and compared results for user engagement.	The videos in our sample had up to 1.3 million views (average 45223) and the overall quality of information was moderate. More videos described benefits (75%) than harms (53%), and only 50% promoted shared decision-making as recommended in current guidelines. Only 54% of the videos defined medical terms and few provided summaries or references. There was a significant negative correlation between…	PATIENT SUMMARY: Many popular YouTube videos about prostate cancer contained biased or poor-quality information. A greater number of views and thumbs up on YouTube does not mean that the information is trustworthy.
Pentz RD, Lohani M, Hayban M, Switchenko JM, Dixon MD, DeFeo RJ Jr, Orloff GM, Jani AB, Master VA. Videos improve patient understanding of misunderstood chemotherapy terminology. Cancer. 2019 Nov 15;125(22):4011-4018. doi: 10.1002/cncr.32421. (USA)	Chemotherapy is the backbone of many cancer therapies; however, the terminology used to describe chemotherapy may be difficult for patients to understand, particularly in underserved populations. Studies have shown that educational videos can improve patient understanding of cancer-related terms. The goal of this study was to identify chemotherapy terms that were difficult for an underserved popu…	A word bank of 50 difficult-to-understand chemotherapy terms was developed by querying 15 providers and 50 patients at an underserved hospital. Twenty of these terms were then tested with 50 additional patients to determine rates of misunderstanding. Six pilot educational videos describing 6 important terms were created using VideoScribe and then assessed with 50 patients to see if they improved …	Fifteen of the 20 terms tested to establish rates of misunderstanding were misunderstood by more than one third of patients, with 98% unable to define maintenance, 74% unable to define cancer, and 58% unable to define chemotherapy. Patient understanding of all 6 terms improved by at least 20% after watching the videos. Notable improvement was reported for palliative chemotherapy, where before-and…	Chemotherapy, a backbone of cancer treatment, is described with terms that are difficult to understand. Short, animated educational videos can significantly increase patient understanding of chemotherapy terminology.
Rai A, Chawla N, Han X, Rim SH, Smith T, de Moor J, Yabroff KR. Has the Quality of Patient-Provider Communication About Survivorship Care Improved? J Oncol Pract. 2019 Nov;15(11):e916-e924. doi: 10.1200/JOP.19.00157.	The aim of the current study was to assess whether the quality of patient-provider communication on key elements of cancer survivorship care changed between 2011 and 2016.	Participating survivors completed the 2011 or 2016 Medical Expenditure Panel Survey Experiences with Cancer Surveys (N = 2,266). Participants reported whether any clinician ever discussed different aspects of survivorship care. Responses ranged from "Did not discuss at all" to "Discussed it with me in detail". Distributions of responses were compared among all respondents and only among those who…	In 2011, the percentage of survivors who did not receive detailed instructions on follow-up care, late or long-term adverse effects, lifestyle recommendations, and emotional or social needs were 35.1% (95% CI, 31.9% to 38.4%), 54.2% (95% CI, 50.7% to 57.6%), 58.9% (95% CI, 55.3% to 62.5%), and 69.2% (95% CI, 65.9% to 72.3%), respectively, and the corresponding proportions for 2016 were 35.4% (95%…	Clear gaps in the quality of communication between survivors of cancer and providers persist. Our results highlight the need for continued efforts to improve communication between survivors of cancer and providers, including targeted interventions in key survivorship care areas.
Allen CG, McBride CM, Haardörfer R, Roberts MC. Associations Between Objective Television Exposure and Cancer Perceptions in a National Sample of Adults. Cancer Control. 2019 Jan-Dec;26(1):1073274819846603. doi: 10.1177/1073274819846603. (USA)	The expanding sources of media coverage of cancer may have a powerful impact on emotions, cancer knowledge, information seeking, and other health behaviors. We explored whether television advertisements were associated with cancer worry, perceived risk, and perceived ability to prevent cancer using cross-sectional data from the Health Information National Trends Survey (HINTS) linked to televisio…	We conducted hierarchical linear modeling assessing 2-level models for each of the 3 outcomes of interest.	The most common content included advertisements for cancer clinics (54.4%), public service announcements about cancer (22.0%), and advertisements about cancer organizations (9.1%). Most variance in cancer perceptions was due to individual-level characteristics and not exposure to television advertisements, which aligns with previous literature suggesting a small, but significant, association of t…	Given the substantial investments being made in cancer advertisements on television, the differences in exposure are important to consider in future efforts to understand predictors of beliefs about cancer and in the development of interventions designed to target risk-reducing behaviors.
Gage-Bouchard EA, LaValley S, Warunek M, Beaupin LK, Mollica M. Is Cancer Information Exchanged on Social Media Scientifically Accurate? J Cancer Educ. 2018 Dec;33(6):1328-1332. doi: 10.1007/s13187-017-1254-z. (USA)	Cancer patients and their caregivers are increasingly using social media as a platform to share cancer experiences, connect with support, and exchange cancer-related information. Yet, little is known about the nature and scientific accuracy of cancer-related information exchanged on social media.	We conducted a content analysis of 12 months of data from 18 publically available Facebook Pages hosted by parents of children with acute lymphoblastic leukemia (N = 15,852 posts) and extracted all exchanges of medically-oriented cancer information. We systematically coded for themes in the nature of cancer-related information exchanged on personal Facebook Pages and two oncology experts independ…	Of the 15,852 total posts, 171 posts contained medically-oriented cancer information. The most frequent type of cancer information exchanged was information related to treatment protocols and health services use (35%) followed by information related to side effects and late effects (26%), medication (16%), medical caregiving strategies (13%), alternative and complementary therapies (8%), and othe…	These findings highlight the potential utility of social media as a cancer-related resource, but also indicate that providers should focus on recommending reliable, evidence-based sources to patients and caregivers.
Zhang L, Hall M, Bastola D. Utilizing Twitter data for analysis of chemotherapy. Int J Med Inform. 2018 Dec;120:92-100. doi: 10.1016/j.ijmedinf.2018.10.002. (USA)	Twitter has become one of the most popular social media platforms that offers real-world insights to healthy behaviors. The purpose of this study was to assess and compare perceptions about chemotherapy of patients and health-care providers through analysis of chemo-related tweets.	Cancer-related Twitter accounts and their tweets were obtained through using Tweepy (Python library). Multiple text classification algorithms were tested to identify the models with best performance in classifying the accounts into individual and organization. Chemotherapy-specific tweets were extracted from historical tweetset, and the content of these tweets was analyzed using topic model, sent…	Using the description in Twitter users' profiles, the accounts related with cancer were collected and coded as individual or organization. We employed Long Short Term Memory (LSTM) network with GloVe word embeddings to identify the user into individuals and organizations with accuracy of 85.2%. 13, 273 and 14,051 publicly available chemotherapy-related tweets were retrieved from individuals and o…	Examining chemotherapy discussions on Twitter provide new lens into content and behavioral patterns associated with treatments for cancer patients. The methodology described herein allowed us to collect relatively large number of health-related tweets over a greater time period and exploit the potential power of social media, which provide comprehensive view on patients' perceptions of chemothera…
Laidsaar-Powell R, Butow P, Boyle F, Juraskova I. Managing challenging interactions with family caregivers in the cancer setting: Guidelines for clinicians (TRIO Guidelines-2). Patient Educ Couns. 2018 Jun;101(6):983-994. doi: 10.1016/j.pec.2018.01.020. (AUSTRALIA)	Family caregivers can, at times, add complexity to clinical encounters. Difficult family caregivers and dynamics may: derail consultation communication, reduce patient autonomy, and compromise effective clinical care. A paucity of practical strategies guiding effective clinician-family communication exists. This study aimed to develop and evaluate the first comprehensive, evidence-based guideline…	TRIO Guidelines were based on a comprehensive review of literature, relevant guidelines, and feedback from an expert advisory group (n = 10). Draft guidelines underwent two rounds of evaluation via an online Delphi consensus process involving international experts (n = 35).	Guidelines incorporate topic areas, strategies, and sub-strategies on managing challenging family involvement (7 topics). Example wording, behaviours and level of evidence are provided.	Challenging triadic interactions require skillful navigation, and the TRIO Guidelines provide clear, specific, and evidence-based strategies for clinicians to utilise in these potentially stressful encounters. Training based on these guidelines may improve both patient care and clinician confidence. Practice implications: Implementation of these guidelines into medical/nursing curricula and as a …
Yennurajalingam S, Rodrigues LF, Shamieh O, Tricou C, Filbet M, Naing K, Ramaswamy A, Perez-Cruz PE, Bautista MJS, Bunge S, Muckaden MA, Sewram V, Fakrooden S, Noguera-Tejedor A, Rao SS, Liu D, Park M, Williams JL, Lu Z, Cantu H, Hui D, Reddy SK, Bruera E. Perception of Curability Among Advanced Cancer Patients: An International Collaborative Study. Oncologist. 2018 Apr;23(4):501-506. doi: 10.163…	There are limited data on illness understanding and perception of cure among advanced cancer patients around the world. The aim of the study was to determine the frequency and factors associated with inaccurate perception of curability among advanced cancer patients receiving palliative care across the globe.	Secondary analysis of a study to understand the core concepts in end-of-life care among advanced cancer patients receiving palliative care from 11 countries across the world. Advanced cancer patients were surveyed using a Patient Illness Understanding survey and Control Preference Scale. Descriptive statistics and multicovariate logistic regression analysis were performed.	Fifty-five percent (763/1,390) of patients receiving palliative care inaccurately reported that their cancer is curable. The median age was 58, 55% were female, 59% were married or had a partner, 48% were Catholic, and 35% were college educated. Sixty-eight percent perceived that the goal of therapy was "to get rid of their cancer," and 47% perceived themselves as "seriously ill." Multicovariate …	Inaccurate perception of curability in advanced cancer patients is 55% and significantly differs by gender, education, performance status, employment status, and country of origin. Further studies are needed to develop strategies to reduce this misperception of curability in advanced cancer patients. Implications for practice: The findings of this study indicate that inaccurate perception of cura…
Lin JJ, Smith CB, Feder S, Bickell NA, Schulman-Green D. Patients' and oncologists' views on family involvement in goals of care conversations. Psychooncology. 2018 Mar;27(3):1035-1041. doi: 10.1002/pon.4630. (USA)	Family members can significantly impact advanced cancer patients' treatment and are important participants in goals of care (GoC) conversations. Yet, research on patient and physician perspectives about family involvement and influence on GoC conversations is limited. Our purpose was to describe patients' and oncologists' perspectives about family involvement and influence on GoC conversations am…	We conducted semi-structured interviews at academic, community, and municipal hospitals (n = 4) with patients with advanced cancer (n = 39) and their oncologists (n = 21). Interviews were audiotaped and transcribed. We analyzed data using interpretive description. Three coders independently coded transcripts, compared codes, and resolved discrepancies.	We identified 4 themes common to patients and oncologists regarding family involvement in GoC conversations: (1) Presence and Duration of Family Involvement; (2) Family Expectations; (3) Protecting patients'/Family Members' Feelings; and (4) Patient-Family Disagreement. For patients, we identified 2 additional themes: (1) Family and Oncologist Relationship and (2) Effects of Cancer on Family. Bot…	Patients and oncologists have similar views about family involvement in GoC conversations. Learning how to communicate with family members should be a critical component of physician education in palliative care.
Hsu TH, Li IC, Fang CK, Tang WR, Lin CT. A preliminary study of the effectiveness of cancer communication skills training for interdisciplinary staff. Jpn J Clin Oncol. 2019 Aug 1;49(8):734-742. doi: 10.1093/jjco/hyz065. (CHINA)	Studies have emphasized that the disclosure of a diagnosis and prognosis is the doctor's responsibility, but little attention has been given to the importance of interdisciplinary cooperation. Therefore, this study examined and compared the effectiveness of cancer communication skills training (CST) for doctors and interdisciplinary staff in Taiwan.	This study utilized a quasi-experimental design. The participants were 124 oncology professionals who participated in cancer CST. These 124 professionals included a group of 65 doctors and a group of 59 interdisciplinary professionals, both of which received the same CST. After the participants have received CST, the changes in their disease disclosure skills were evaluated.	Significant pretest-posttest differences were observed in the overall truth-telling scores for both groups (doctors: t = 6.94, P < 0.001; interdisciplinary professionals: t = 7.71, P < 0.001) and in different constructs. However, in many items, the doctors demonstrated no progress after receiving the training (P > 0.05), whereas the interdisciplinary professionals demonstrated significant progres…	The CST for interdisciplinary professionals improved their cooperation and communication skills.
Gage-Bouchard EA, LaValley S, Devonish JA. Deciphering the Signal From the Noise: Caregivers' Information Appraisal and Credibility Assessment of Cancer-Related Information Exchanged on Social Networking Sites. Cancer Control. 2019 Jan-Dec;26(1):1073274819841609. doi: 10.1177/1073274819841609. (USA)	With the rise in the use of the Internet for health-related purposes, social networking sites (SNSs) have become a prominent platform for cancer communication and information exchange. Studies of cancer communication on SNS have mostly focused on understanding the quantity, content, quality, and user engagement (eg, likes and comments) with cancer-related information on SNS. There is less of an u…	In this study, we use data from in-depth qualitative interviews with 40 primary caregivers of pediatric patients with cancer to examine how cancer caregivers engage in information appraisal and credibility assessment of cancer-related information obtained on SNS.	Findings show that cancer caregivers turned to SNS for cancer-related information because information on SNS was immediate, targeted in response to specific caregiver questions and concerns, and tailored to the specific information needs of cancer caregivers. Cancer caregivers evaluated the credibility of cancer-related information obtained on SNS through assessment of the SNS user who posted the…	Findings have important implications for cancer communication and information interventions and point to elements of SNS cancer communication that can be integrated into health professional-facilitated communication and cancer information strategies.
Duckworth KE, Morrell R, Russell GB, Powell B, Canzona M, Lichiello S, Riffle O, Tolbert A, McQuellon R. Goals and Adverse Effects: Rate of Concordance Between Patients and Providers. J Oncol Pract. 2019 Sep;15(9):e798-e806. doi: 10.1200/JOP.19.00015.	Adequate understanding of the goals and adverse effects of cancer treatment has important implications for patients' decision making, expectations, and mood. This study sought to identify the degree to which patients and clinicians agreed upon the goals and adverse effects of treatment (ie, concordance).	Patients completed a demographic questionnaire, the National Comprehensive Cancer Network Distress Thermometer, the Medical Outcomes Study Social Support Survey, the Functional Assessment of Chronic Illness Therapy-Treatment Satisfaction-General questionnaire, the Functional Assessment of Chronic Illness Therapy-Spiritual Well-Being questionnaire, and a 13-item questionnaire about the goals and a…	One hundred patients (51 female) and 34 providers participated (questionnaire return rate mean difference, 5 days; SD, 16 days). Patient and provider dyads agreed 61% of the time regarding the intent of treatment. In cases of nonagreement, 36% of patients reported more optimistic therapy goals compared to providers. Patients and providers agreed 69% of the time regarding the patient's acknowledge…	Timely data capturing of patient-provider dyadic ratings is feasible. A significant discrepancy exists between a substantial percentage of patients' and providers' views of the intent and adverse effects of treatment. Patients were almost always more optimistic about the intent of treatment. Higher rates of distress were noted in cases of discordance. Providers may benefit from conversational fee…
Roberts JS, Gornick MC, Le LQ, Bartnik NJ, Zikmund-Fisher BJ, Chinnaiyan AM; MI-ONCOSEQ Study team. Next-generation sequencing in precision oncology: Patient understanding and expectations. Cancer Med. 2019 Jan;8(1):227-237. doi: 10.1002/cam4.1947. (USA)	Implementation of precision oncology interventions poses several challenges to informed consent and patient education. This study assessed cancer patients' understanding, expectations, and outcomes regarding participation in research examining the impact of matched tumor and germline sequencing on their clinical care.	A total of 297 patients (mean age: 59 years; 50% female; 96% white) with refractory, metastatic cancer were surveyed, including 217 who completed surveys both before and after undergoing integrated whole exome and transcriptome sequencing as part of a larger clinical research study.	At baseline, the vast majority of patients expected to receive several potential direct benefits from study participation, including written reports of sequencing findings (88%), greater understanding of the causes of their cancer (74%), and participation in clinical trials for which sequencing results would make them eligible (84%). In most cases, these benefits were not realized by study comple…	Findings suggest that cancer patients participating in precision oncology intervention research have largely unfulfilled expectations of direct benefits related to their study participation. Increased focus on patient education to supplement the informed consent process may help manage patients' expectations regarding the extent and likelihood of benefits received as a result of undergoing genomi…
Voruganti T, Husain A, Grunfeld E, Webster F. Disruption or innovation? A qualitative descriptive study on the use of electronic patient-physician communication in patients with advanced cancer. Support Care Cancer. 2018 Aug;26(8):2785-2792. doi: 10.1007/s00520-018-4103-7. (USA)	In the advanced cancer context, care coordination is often inadequate, leading to suboptimal continuity of care. We evaluated an electronic web-based tool which assembles the patient, their caregivers, and their healthcare providers in a virtual space for team-based communication. We sought to understand participant perceptions on electronic communication in general and the added value of the new…	We conducted a qualitative descriptive study with participants (patients, caregivers, cancer physicians) who participated in a 3-month pilot trial evaluating the tool. Interviews were thematically analyzed and the perspectives from patients, caregivers, and cancer physicians were triangulated. Interviews from six patients, five of their caregivers, and seven cancer physicians conducted alongside …	We identified five themes relating participants' perspectives on electronic communication to their experience of care: (1) apparent gaps in care, (2) uncertainty in defining the circle of care, (3) relational aspects of communication, (4) incongruence between technology and social norms of patient-physician communication, and (5) appreciation but apprehension about the team-based communication to…	The potential of tools for electronic communication to bring together a team of healthcare providers with the patient and caregivers is significant but may pose new challenges to existing team structure and interpersonal dynamics. Patients and physicians were worried about the impact that electronic communication may have on the patient-physician relationship. Implementation approaches, which bui…
Malik TAM, Heywood EG, O'Connor TJ, Baker DM, Marshall JH, Beasley N. YouTube™ as a source of information for patients undergoing laryngectomy: a thematic analysis. Eur Arch Otorhinolaryngol. 2019 Nov;276(11):3213-3219. doi: 10.1007/s00405-019-05590-7. (UK)	Total laryngectomy and end tracheal stoma formation are often required to treat advanced laryngeal cancer. Resources on the internet are commonly accessed by patients as a source of healthcare information. YouTube™, the most popular video-hosting website, is one such resource. The aims of this study were to assess the thematic content of the most viewed YouTube™ videos concerning laryngectomy for…	A search of YouTube™ was performed and data were extracted from videos with > 100 views. Upload source, number of views, likes, dislikes and comments were collected and the content of comments was analysed. User response was compared between upload sources using Kruskal-Wallis testing. Inductive thematic analysis of video content was performed to identify overarching themes and subthemes.	A total of 96 videos were identified, 16 uploaded by patients, 24 by individual healthcare professionals and 56 by professional healthcare institutions. There were 1214,503 views and no significant differences in the number of views, likes or dislikes between upload sources. Three overarching themes and 17 subthemes were identified. Comments were most frequently characterised as offering praise.	YouTube™ has been shown to be a popular platform for sharing information about laryngectomy for laryngeal cancer. There is a lack of data concerning the quality of this information, however, and future work should focus on assessing this. Trusted institutions could make use of this medium to disseminate high-quality information to their patients, and to the wider public.
Otutaha B, Srinivasa S, Koea J. Patient information needs in upper gastrointestinal cancer: what patients and their families want to know. ANZ J Surg. 2019 Jan;89(1-2):20-24. doi: 10.1111/ans.14565. (NEW ZEALAND)	The treatment of upper gastrointestinal cancer (UGIC) patients is complex. Patients are often elderly, comorbid as well as nutritionally depleted and treatment involves multimodality therapy incorporating chemotherapy, radiation therapy and surgery. The pre-treatment information requirements of UGIC patients are not clear but crucially important in ensuring they complete treatment successfully.	A systematic review of the English language literature was performed to determine the specific information needs of patients with UGIC.	Following abstract review and comprehensive analysis six articles were included. UGIC patients nominated information regarding post-operative recovery, quality of life, expected survival, management of post-operative symptoms and coping strategies for insurance and financial issues, relationships and family as being most important to them. Patients' families nominated information on the effects o…	For effective treatment of UGIC patients, physicians and surgeons must address issues pertaining to quality of life, finance and relationships and may require specific training, or administrative support, in these areas.
Cortez D, Maynard DW, Campbell TC. Creating space to discuss end-of-life issues in cancer care. Patient Educ Couns. 2019 Feb;102(2):216-222. doi: 10.1016/j.pec.2018.07.002.	Analyze entire oncology clinical visits and examine instances in which oncologists have to break the bad news that patients' treatments are no longer effective.	Using conversation analysis we examine 128 audio recorded conversations between terminal cancer patients, their caregivers, and oncologists.	When oncologists break the bad news that a patient's treatment is no longer effective, they often use a conversational device we call an "exhausted current treatment" (ECT) statement, which avoids discussing prognosis in favor of further discussing treatment options. Analysis suggests that improving and prioritizing patient-centered care and shared decision making is possible if we first understa…	ECT statements and their movement towards discussing treatment options means that opportunities are bypassed for patients and caregivers to process or discuss scan results, and their prognostic implications. Practice implications: When oncologists and patients, by fixating on treatment options, bypass opportunities to discuss the meaning of scan results, they fail to realize other goals associate…
Onuma AE, Palmer Kelly E, Chakedis J, Paredes AZ, Tsilimigras DI, Wiemann B, Johnson M, Merath K, Akgul O, Cloyd J, Pawlik TM. Patient preferences on the use of technology in cancer surveillance after curative surgery: A cross-sectional analysis. Surgery. 2019 Apr;165(4):782-788. doi: 10.1016/j.surg.2018.12.021. (USA)	Advances in communication technology have enabled new methods of delivering test results to cancer survivors. We sought to determine patient preferences regarding the use of newer technology in delivering test results during cancer surveillance.	A single institutional, cross-sectional analysis of the preferences of adult cancer survivors regarding the means (secure digital communication versus phone call or office visit) to receive surveillance test results was undertaken.	Among 257 respondents, the average age was 59.1 years (SD 13.5) and 61.8% were female. Common malignancies included melanoma/sarcoma (29.5%), thyroid (25.7%), breast (22.8%), and gastrointestinal (22.0%) cancer. Although patients expressed a relative preference to receive normal surveillance results via MyChart or secure e-mail, the majority preferred abnormal imaging (87.2%) or blood results (85…	Although many cancer patients preferred to receive "normal" surveillance results electronically, the majority preferred receiving abnormal results via direct conversation with their provider. Shifting routine communication of normal surveillance results to technology-based applications may improve patient satisfaction and decrease health care system costs.
Bos-van den Hoek DW, Visser LNC, Brown RF, Smets EMA, Henselmans I. Communication skills training for healthcare professionals in oncology over the past decade: a systematic review of reviews. Curr Opin Support Palliat Care. 2019 Mar;13(1):33-45. doi: 10.1097/SPC.0000000000000409.	Effective communication in cancer care requires complex communication skills of healthcare professionals (HCPs), which can be advanced by communication skills training (CST). The number of empirical studies on CST has grown steadily over the last decade. However, controversies on CST abound. The aim of this review of reviews is to summarize evidence for the effectiveness of CST in oncology as wel…	were searched on July 26, 2018, restricted to reviews published in the last decade (2008–2018). Two authors (DB, LV) independently screened a random 10% of titles and abstracts on inclusion and exclusion criteria (Table 2). After three rounds of such screening, a 100% agreement was reached on articles judged to be eligible. The remaining publications were screened independently by the first autho…	The evidence synthesized from multiple reviews supported the effect of CST on HCPs' communication skills. Yet, the certainty of evidence was limited as studies were diverse and effects heterogeneous. Furthermore, limited evidence was found for effective CST intensity, format and content. Authors of the reviews advocated further high-quality research with robust outcome measurement to establish th…	CST can probably improve some aspects of HCPs' communication skills. Despite the uncertain evidence, implementation of CST into clinical practice is widely advocated and specific recommendations regarding intensity and format are provided. Evidence to justify and substantiate implementation efforts is needed.
Sahin AN, Sahin AS, Schwenter F, Sebajang H. YouTube Videos as a Source of Information on Colorectal Cancer: What Do Our Patients Learn? J Cancer Educ. 2019 Dec;34(6):1160-1166. doi: 10.1007/s13187-018-1422-9. (CANADA)	YouTube is the second most visited website in the world. No studies to date have characterized and evaluated YouTube videos on colorectal cancer (CRC) although these videos could influence patient decision-making, notably regarding screening and prevention.	This study aims to report the characteristics and quality of these videos as patient education resources for CRC. YouTube's search engine was queried with different search phrases relating to CRC. The first two pages of each search result were analyzed. Two specialists devised a critical appraisal tool with a list of criteria to assess the videos. Quantitative YouTube parameter analyses and crite…	A total of 46 videos were eligible to be included in the study. The videos were on average 4:51 ± 3:27 min long. The videos had 10 times as many likes as dislikes. Less than half the videos discussed risk factors and protective factors. Only 41% of videos mentioned screening tests and only about a quarter discussed them. Palliative care was only mentioned in 2% of videos. A single video could obt…	Currently, YouTube might not be an education resource for CRC suited to every patient.
Narang B, Park SY, Norrmén-Smith IO, Lange M, Ocampo AJ, Gany FM, Diamond LC. The Use of a Mobile Application to Increase Access to Interpreters for Cancer Patients With Limited English Proficiency: A Pilot Study. Med Care. 2019 Jun;57 Suppl 6 Suppl 2(Suppl 6 2):S184-S189. doi: 10.1097/MLR.0000000000001035. (USA)	Language barriers can influence the quality of health care and health outcomes of limited English proficient patients with cancer. The use of medical interpretation services can be a valuable asset for improving communications in emergency care settings. Objective: To evaluate whether a mobile translation application increased call frequency to interpreter services among providers in an Urgent Ca…	Research design: Prospective pre-post nonrandomized intervention of a mobile translation application with access to an over the phone interpreter (OPI) service at the push of a button and poststudy satisfaction survey. Subjects: Sixty-five clinicians working at the Urgent Care Center in a cancer center in New York City. Measures: Mean call frequency to OPI services, tested by the nonparametric Wi…	The mobile application contributed to increasing the frequency of phone calls to OPI services during the intervention period (mean=12.8; P=0.001) as compared with the preintervention period (mean=4.3), and showed continued use during the postintervention period (mean=5.7). Most clinicians were satisfied with the use of the mobile application and access to the OPI services.	The results suggest that mobile application tools contribute to increasing the use and ease of access to language services. This has the potential to improve the quality of communication between medical providers and limited English proficient patients in the delivery of cancer care in urgent care settings.
Uchida M, Sugie C, Yoshimura M, Suzuki E, Shibamoto Y, Hiraoka M, Akechi T. Factors associated with a preference for disclosure of life expectancy information from physicians: a cross-sectional survey of cancer patients undergoing radiation therapy. Support Care Cancer. 2019 Dec;27(12):4487-4495. doi: 10.1007/s00520-019-04716-1. (JAPAN)	This study aimed to investigate experiences and preferences for disclosure of life expectancy, agreement between them, and the factors associated with preferences for disclosure of life expectancy with physicians among cancer patients undergoing radiation therapy.	Cancer patients aged 20 years or older were consecutively sampled when they started radiation therapy at two university hospitals. Patients completed self-administered questionnaires concerning their experiences of and preferences for disclosure of life expectancy, treatment decision-making, psychological distress, physical symptoms, sociodemographic and medical factors, physician's communication…	Among the 226 respondents (response rate: 58%) who responded, 54% experienced disclosure of life expectancy, and 45% preferred it. The agreement is 65%. Eighty-five percent recognized their aim of radiation therapy as curative. A univariate analysis indicated that having a full/part-time job and wishing to leave treatment decisions to doctors were significantly associated with preference for disc…	Fifty-four percent of the patients experienced and 45% of the patients preferred disclosure of life expectancy. The agreement is moderate. Our results show that there was a significant association between employment status and patient's preference for disclosure of life expectancy with physicians. Communication of prognosis is difficult but whether a patient continues to work or not may be an ind…
Moore PM, Rivera S, Bravo-Soto GA, Olivares C, Lawrie TA. Communication skills training for healthcare professionals working with people who have cancer. Cochrane Database Syst Rev. 2018 Jul 24;7(7):CD003751. doi: 10.1002/14651858.CD003751.pub4.	This is the third update of a review that was originally published in the Cochrane Library in 2002, Issue 2. People with cancer, their families and carers have a high prevalence of psychological stress, which may be minimised by effective communication and support from their attending healthcare professionals (HCPs). Research suggests communication skills do not reliably improve with experience, …	For this update, we searched the following electronic databases: Cochrane Central Register of Controlled Trials (CENTRAL; 2018, Issue 4), MEDLINE via Ovid, Embase via Ovid, PsycInfo and CINAHL up to May 2018. In addition, we searched the US National Library of Medicine Clinical Trial Registry and handsearched the reference lists of relevant articles and conference proceedings for additional studi…	We included 17 RCTs conducted mainly in outpatient settings. Eleven trials compared CST with no CST intervention; three trials compared the effect of a follow-up CST intervention after initial CST training; two trials compared the effect of CST and patient coaching; and one trial compared two types of CST. The types of CST courses evaluated in these trials were diverse. Study participants include…	Various CST courses appear to be effective in improving HCP communication skills related to supportive skills and to help HCPs to be less likely to give facts only without individualising their responses to the patient's emotions or offering support. We were unable to determine whether the effects of CST are sustained over time, whether consolidation sessions are necessary, and which types of CST…
Bai Y, Wong CL, He X, Wang C, So WKW. Effectiveness of tailored communication intervention in increasing colonoscopy screening rates amongst first-degree relatives of individuals with colorectal cancer: A systematic review and meta-analysis. Int J Nurs Stud. 2020 Jan;101:103397. doi: 10.1016/j.ijnurstu.2019.103397.	Ensuring that the first-degree relatives of patients with colorectal cancer are properly screened is critical to reduce disease incidence and mortality rate. Tailored communication intervention is a promising method to induce health-related behavioural changes. However, evidence of the effects of tailored communication interventions on the screening rate of populations at an increased familial ri…	Design: Systematic review and meta-analysis. Data sources: Twelve electronic English and Chinese databases [Medline, EMBASE, PubMed, Cochrane Central Register of Controlled Trials, Cochrane Database of Systematic Review, CINAHL, Scopus, Global Health, British Journal Index, China National Knowledge Infrastructure (CNKI), Wan Fang Data and China Biology Medicine (CBM)] were searched to identify el…	Four studies that adopted tailored communication interventions to increase colonoscopy screening rates were identified. Pooled analysis showed that tailored communication had a beneficial effect on improving colonoscopy use in the colorectal cancer screening context (OR: 2.21, 95% CI: 1.71-2.85, p < 0.01). Furthermore, subgroup analysis showed that repeated tailored communication delivered via pr…	Tailored communication is a beneficial approach for increasing colonoscopy screening rates amongst first-degree relatives who are at increased familial risk of colorectal cancer. The effective components of tailored communication were repeated contacts, combined verbal and written communication and important tailored variables. Future studies with rigorous designs are recommended to develop an in…
Han CJ, Lee YJ, Demiris G. Interventions Using Social Media for Cancer Prevention and Management: A Systematic Review. Cancer Nurs. 2018 Nov/Dec;41(6):E19-E31. doi: 10.1097/NCC.0000000000000534.	Regarding cancer awareness, social media effectively promotes health and supports self-management. Given the diverse study designs, methodologies, and approaches of social media interventions in oncology, it is difficult to determine the effects of social media on cancer prevention and management. Objective: We aim to systematically review intervention studies using social media for cancer care.	A systematic search, using 7 electronic databases (PubMed, Web of Science, CINAHL, Cochrane Library, Scopus, EMBASE, and PsycINFO), was conducted to identify surveys and interventions using contemporary social media tools with a focus on cancer.	Of the 18 selected studies, 7 were randomized controlled trials. Most studies were conducted for all types of cancer, and some were conducted for breast cancer in the United States, with mostly white female participants. Facebook was the most frequently used platform. Most studies targeted healthy participants providing cancer prevention education. With social media platforms as part of a larger …	Social media tools have the potential to be effective in delivering interventions for cancer prevention and management. However, there was a dearth of studies with rigorous study methodologies to test social media effects on various cancer-related clinical outcomes. Implications for practice: Social media use in cancer care will facilitate improved communication and support among patients, caregi…
Moradian S, Voelker N, Brown C, Liu G, Howell D. Effectiveness of Internet-based interventions in managing chemotherapy-related symptoms in patients with cancer: a systematic literature review. Support Care Cancer. 2018 Feb;26(2):361-374. doi: 10.1007/s00520-017-3900-8.	The aims of this review were to (1) examine the effectiveness of Internet-based interventions on cancer chemotherapy-related physical symptoms (severity and/or distress) and health-related quality of life (HRQOL) outcomes and (2) identify the design elements and processes for implementing these interventions in oncology practices.	A systematic review was performed. The Cochrane Database of Systematic Reviews, and Cochrane Central Register of Controlled Trials, EMBASE, MEDLINE, CINAHL, and PsycINFO were searched for studies dating from January 2000 through to October 2016. Based on pre-determined selection criteria, data was extracted from eligible studies. Methodological quality of studies was assessed using an adapted ver…	The literature search yielded 1766 studies of which only six RCTs fulfilled the eligibility criteria. Although the content, duration, and frequency of interventions varied considerably across studies, commonly used elements included tailored information, education, self-management support, and communication with clinicians. Five studies measured symptom distress and four of them reported statisti…	Despite the evidence in support of using the Internet as a worthwhile tool for effective patient engagement and self-management of chemotherapy-related symptoms outside clinic visits, methodological limitations in the evidence base require further well-planned and quality research.
Fan Z, Chen L, Meng L, Jiang H, Zhao Q, Zhang L, Fang CK. Preference of cancer patients and family members regarding delivery of bad news and differences in clinical practice among medical staff. Support Care Cancer. 2019 Feb;27(2):583-589. doi: 10.1007/s00520-018-4348-1. (CHINA)	To study the preferences of cancer patients and their families in way of being informed of their condition and, by comparing their preferences with the medical staff's clinical practices, explore the factors underlying the latter's preferences.	A survey was conducted with 216 cancer patients, 242 families, and 176 clinical staff members with the Medical Status Communication questionnaire (Simplified Chinese edition).	The clinical staff scored lower than the cancer patients and their families in terms of the total score, way of communication, emotional support, and additional information (F = 16.134, p < .001; F = 28.604, p < .001; F = 13.839, p < .001; F = 16.745, p < .001). Factors underlying the medical staff's clinical practices included, as revealed by the multiple linear regression analysis, gender (p = …	A gap existed between the medical staff's clinical practice and the preferences of the cancer patients and their families. The medical staff should receive adequate training in cancer communication skills and techniques for improvement in this respect. When designing training for skills in delivering bad news to cancer patients, the well-being of cancer patients and their families must be thoroug…
Mori M, Morita T, Igarashi N, Shima Y, Miyashita M. Communication about the impending death of patients with cancer to the family: a nationwide survey. BMJ Support Palliat Care. 2018 Jun;8(2):221-228. doi: 10.1136/bmjspcare-2017-001460.	Explanation about the impending death of imminently dying patients with cancer is important for their families. However, little is known about how clinicians explain impending death and how families perceive the explanation. We aimed to clarify bereaved families' perception of the need for improvements in the explanation about impending death and to explore the factors contributing to the need.	In a nationwide survey of 818 bereaved families of patients with cancer admitted to inpatient hospices in Japan, we evaluated family-perceived need for improvements in the explanation about impending death and families' experiences of the explanation.	Among all the participants (n=516, 63%), 35 (6.8%), 123 (24%) and 297 (58%) families felt that much/considerable, some and no improvements were needed, respectively. Independent determinants of the need were a younger patient age (OR=0.97; 95% CI 0.95 to 0.99; P=0.009); not receiving an 'explicit explanation about physical signs of impending death' (OR=0.67; 95% CI 0.51 to 0.88; P=0.004); not rec…	Nearly a third of the bereaved families perceived some need to improve the explanation about impending death. To better help patients/families prepare for their end-of-life, clinicians should recognise and explain various impending death signs; find a balance between detailed explanation and excessive warning and address how long they could talk in the remaining time.
Ruco A, Dossa F, Tinmouth J, Llovet D, Jacobson J, Kishibe T, Baxter N. Social Media and mHealth Technology for Cancer Screening: Systematic Review and Meta-analysis. J Med Internet Res. 2021 Jul 30;23(7):e26759. doi: 10.2196/26759.	Cancer is a leading cause of death, and although screening can reduce cancer morbidity and mortality, participation in screening remains suboptimal. This systematic review and meta-analysis aims to evaluate the effectiveness of social media and mobile health (mHealth) interventions for cancer screening.	We searched for randomized controlled trials and quasi-experimental studies of social media and mHealth interventions promoting cancer screening (breast, cervical, colorectal, lung, and prostate cancers) in adults in MEDLINE, Embase, PsycINFO, Scopus, CINAHL, Cochrane Central Register of Controlled Trials, and Communication & Mass Media Complete from January 1, 2000, to July 17, 2020. Two indepen…	18,008 records were screened, identifying 39 studies (35 mHealth and 4 social media). The types of interventions included peer support (n=1), education or awareness (n=6), reminders (n=13), or mixed (n=19). The overall pooled odds ratio was 1.49 (95% CI 1.31-1.70), with similar effect sizes across cancer types.	Screening programs should consider mHealth interventions because of their promising role in promoting cancer screening participation. Given the limited number of studies identified, further research is needed for social media interventions.
Teplinsky E, Ponce SB, Drake EK, Garcia AM, Loeb S, van Londen GJ, Teoh D, Thompson M, Schapira L; Collaboration for Outcomes using Social Media in Oncology (COSMO). Online Medical Misinformation in Cancer: Distinguishing Fact From Fiction. JCO Oncol Pract. 2022 Aug;18(8):584-589. doi: 10.1200/OP.21.00764.	It is without question that the Internet has democratized access to medical information, with estimates that 70% of the American population use it as a resource, particularly for cancer-related information. Such unfettered access to information has led to an increase in health misinformation. Fortunately, the data indicate that health care professionals remain among the most trusted information r…	not available	not available	not available
Siegle A, Unsöld L, Deis N, Krug K, Bossert J, Krisam J, Jung C, Jünger J, Wensing M, Thomas M, Villalobos M. Communication with patients with limited prognosis-an integrative mixed-methods evaluation study. Support Care Cancer. 2022 Dec 22;31(1):77. doi: 10.1007/s00520-022-07474-9. GERMANY	Oncological societies advocate the continuity of care, specialized communication, and early integration of palliative care. To comply with these recommendations, an interprofessional, longitudinally-structured communication concept, the Milestone Communication Approach (MCA), was previously developed, implemented, and evaluated. Our research question is: what are possible explanations from the pa…	A pragmatic epistemological stance guided the study. A mixed-methods design was chosen including a pragmatic randomized trial (n = 171), qualitative interviews with patients (n = 13) and caregivers (n = 12), and a content analysis (133 milestone conversations, 54 follow-up calls). Data analysis involved the pillar integration process.	Two pillar themes emerged: 1 “approaching prognosis and advance care planning”; 2 “living with a life-threatening illness”. Information on prognosis seemed to be offered, but patients’ reactions were diverse. Some patients have to deal with having advanced lung cancer while nonetheless feeling healthy and seem not to be ready for prognostic information. All patients seemed to struggle to preserve…	Attending to patients’ questions, worries and needs early in a disease trajectory seems key to helping patients adjust to living with lung cancer. If necessary clinicians should name their predicament: having to inform about prognosis versus respecting the patients wish to avoid it. Research should support better understanding of patients not wishing for prognostic information to successfully imp…
Gorman LS, Ruane H, Woof VG, Southworth J, Ulph F, Evans DG, French DP. The co-development of personalised 10-year breast cancer risk communications: a 'think-aloud' study. BMC Cancer. 2022 Dec 5;22(1):1264. doi: 10.1186/s12885-022-10347-3. UK	Risk stratified breast cancer screening is being considered as a means of improving the balance of benefits and harms of mammography. Stratified screening requires the communication of risk estimates. We aimed to co-develop personalised 10-year breast cancer risk communications for women attending routine mammography.	We conducted think-aloud interviews on prototype breast cancer risk letters and accompanying information leaflets with women receiving breast screening through the UK National Breast Screening Programme. Risk information was redesigned following feedback from 55 women in three iterations. A deductive thematic analysis of participants' speech is presented.	Overall, participants appreciated receiving their breast cancer risk. Their comments focused on positive framing and presentation of the risk estimate, a desire for detail on the contribution of individual risk factors to overall risk and effective risk management strategies, and clearly signposted support pathways.	Provision of breast cancer risk information should strive to be personal, understandable and meaningful. Risk information should be continually refined to reflect developments in risk management. Receipt of risk via letter is welcomed but concerns remain around the acceptability of informing women at higher risk in this way, highlighting a need for co-development of risk dissemination and support…
Guimond E, Getachew B, Nolan TS, Miles Sheffield-Abdullah K, Conklin JL, Hirschey R. Communication Between Black Patients With Cancer and Their Oncology Clinicians: Exploring Factors That Influence Outcome Disparities. Oncol Nurs Forum. 2022 Oct 20;49(6):509-524. doi: 10.1188/22.ONF.509-524. USA	Significant cancer disparities exist between Black and White patients. One important contributor to patient outcomes disparities is patient-clinician communication. Conversations between clinicians and Black patients are often shorter and less detailed compared to White patients. LITERATURE SEARCH: A systematic literature search was conducted. Databases were searched to identify studies that incl…	Each included study was scored for level of evidence, and common themes were identified across studies using the Matrix Method.	IMPLICATIONS FOR RESEARCH: Results identify several ways that nurses can improve communication with Black patients. Research aimed at identifying interpersonal strategies to mitigate cancer disparities is needed.	The following themes were identified: relationship building, building trust, empowering patients for shared decision-making, addressing topics of patient concern, and consideration of community and family.
Yoon HY, You KH, Kwon JH, Kim JS, Rha SY, Chang YJ, Lee SC. Understanding the Social Mechanism of Cancer Misinformation Spread on YouTube and Lessons Learned: Infodemiological Study. J Med Internet Res. 2022 Nov 14;24(11):e39571. doi: 10.2196/39571. KOREA	A knowledge gap exists between the list of required actions and the action plan for countering cancer misinformation on social media. Little attention has been paid to a social media strategy for disseminating factual information while also disrupting misinformation on social media networks. OBJECTIVE: The aim of this study was to, first, identify the spread structure of cancer misinformation on …	The study used the YouTube case of the self-administration of anthelmintics for dogs as an alternative cancer medicine in South Korea. We gathered Korean YouTube videos about the self-administration of fenbendazole. Using the YouTube application programming interface for the query "fenbendazole," 702 videos from 227 channels were compiled. Then, videos with at least 50,000 views, uploaded between…	Health authorities should upload pertinent information through multiple channels and should exploit the existing YouTube recommendation algorithm to disrupt the misinformation network.	Considering the viewing habits of patients and caregivers, the direct use of YouTube hospital channels is more effective than the indirect use of YouTube news media channels or government channels that report public announcements and statements. Reinforcing through multiple channels is the key.
Effects of a communication training for oncologists on early addressing palliative and end-of-life care in advanced cancer care (PALLI-COM): a randomized, controlled trial. ESMO Open. 2022 Dec;7(6):100623. doi: 10.1016/j.esmoop.2022.100623. GERMANY	In advanced cancer care, early communication about palliative care (PC) and end-of-life (EoL)-related issues is recommended, but is often impeded by physicians' communication insecurities. We investigated the effect of a newly developed compact communication skills training 'PALLI-COM' on oncologists' competencies to early address PC/EoL-related issues.	We conducted a randomized, controlled trial (RCT) with an intervention group (IG; 2 × 90 min training) and a wait list control group (CG) at five sites. At two assessment points, participating oncologists led videotaped medical consultations with simulated patients (SPs) via a privacy compliant video conference platform. SPs were represented by trained actors. The taped conversations were rated f…	A total of 141 oncologists [age: mean (standard deviation) = 32.7 (6.3) years, 60% female (nIG = 73, nCG = 68)] participated. Following intervention, the IG showed significantly more improvement in four out of five assessed communication skills: 'reacting to emotions and showing empathy', 'pointing out opportunities and giving hope', 'addressing the EoL' and 'explaining the concept of PC'. IG par…	Findings indicate that the compact communication skills training PALLI-COM increases oncologists' competencies in early addressing PC/EoL-related issues from different perspectives. Implementation in routine oncology residency might improve advanced cancer care by strengthening these communication skills.
Safavi AH, Lovas M, Liu ZA, Melwani S, Truong T, Devonish S, Abdelmutti N, Sayani A, Rodin D, Berlin A. Virtual Care and Electronic Patient Communication During COVID-19: Cross-sectional Study of Inequities Across a Canadian Tertiary Cancer Center. J Med Internet Res. 2022 Nov 4;24(11):e39728. doi: 10.2196/39728. CANADA	Virtual care (VC) visits (telephone or video) and email-based patient communication have been rapidly adopted to facilitate cancer care during the COVID-19 pandemic. Inequities in access and patient experience may arise as these digital health tools become prevalent. OBJECTIVE: We aimed to characterize inequities in access and patient-reported experience following adoption of digital health tools…	We designed a cross-sectional study of outpatients with visits from September to December 2020. Patient characteristics and responses to an email-based patient-experience survey were collated. Inequities in access were assessed across three pairs of comparison groups: (1) patients with VC and in-person visits, (2) patients with and without documented email addresses, and (3) responders and nonres…	Among the 42,194 patients who had outpatient visits, 62.65% (n=26,435) had at least one VC visit and 31.15% (n=13,144) were emailable. Access to VC and email was similar across demographic and socioeconomic indices (SMD<0.2). Among emailable patients, 21.84% (2870/13,144) responded to the survey. Survey responsiveness was similar across indices, aside from a small difference by age (SMD=0.24). Am…	Adoption of VC and email can equitably maintain access and patient-reported experience in cancer care across demographics and socioeconomic indices. Existing health inequities among structurally marginalized patients must continue to be addressed to improve their care experience.
Yu V, Yilmaz S, Freitag J, Loh KP, Kehoe L, Digiovanni G, Bauer J, Sanapala C, Epstein RM, Yousefi-Nooraie R, Mohile S. The role of social networks in prognostic understanding of older adults with advanced cancer. Patient Educ Couns. 2023 Jan;106:135-141. doi: 10.1016/j.pec.2022.10.009. USA	Explore how older patients utilize their social networks to inform prognostic understanding.	In a pilot study of adults (≥65 years old) with advanced cancer, 16 patients completed surveys, social network maps, and semi-structured interviews exploring with whom they preferred to communicate about their illness. Interviews were analyzed using open-coding, and codes were categorized into emergent themes. Social network maps and themes were analyzed via mixed-methods social network analysis …	Three overarching themes (i.e., prognostic understanding, social support, and therapeutic alliance) revealed that patients' prognostic understanding was strongly influenced by the quality of the social support patients perceived from members of their social networks. Patients demonstrated prognostic understanding when they reported close relationships and open communication with their network mem…	Findings illustrate how understanding social networks may provide information on how older adults with cancer seek, share, and process prognostic information.
Gomaa BT, Walsh-Buhi ER, Funk RJ. Understanding Melanoma Talk on Twitter: The Lessons Learned and Missed Opportunities.Int J Environ Res Public Health. 2022 Sep 8;19(18):11284. doi: 10.3390/ijerph191811284. USA	Melanoma is the third most common cause of cancer and the deadliest form of skin cancer among 17-39 year-olds in the United States. Melanoma is a critical public health issue with a substantial economic burden. Cases and associated burdens, however, could be prevented with a greater awareness of, and interventions related to, skin cancer and melanoma-related preventive behaviors. In fact, as soci…	Tweets (n = 692) were imported from Twitter between 1 and 31 May 2021 using the Twitter public API; and uploaded to NodeXL to conduct a social network analysis.	RESULTS: Health professionals and organizations with medical backgrounds were the main content producers, disseminators, and top influencers. However, information diffusion is slow and uneven among users. Additionally, conversations lacked a focus on preventive behaviors.	Twitter is a potential platform for the targeted outreach of individuals in melanoma awareness campaigns. This study provides insights maximizing the effectiveness of Twitter as a communication modality. Our findings can help guide the development of customized content and interventions during melanoma awareness campaigns.
Thominet L, Hamel LM, Baidoun F, Moore TF, Barton E, Heath EI, Carducci M, Lansey D, Eggly S. Physicians' use of plain language during discussions of prostate cancer clinical trials with patients. Patient Educ Couns. 2022 Dec;105(12):3453-3458. doi: 10.1016/j.pec.2022.09.002. USA	This study described physicians' use of plain language during patient-physician cancer clinical trial discussions.	Video-recorded clinical interactions and accompanying transcripts were taken from a larger study of communication and clinical trials (PACCT). Interactions (n = 25) were selected if they included invitations to participate in a clinical trial. We used descriptive, qualitative discourse analysis, a method that identifies language patterns at or above the sentence level. We first excerpted discussi…	RESULTS: The analysis identified four plain language practices. Lexical simplification replaced medical terminology with simpler words. Patient-centered definition named, categorized, and explained complex medical terminology. Metaphor explained medical terminology by comparing it with known concepts. Finally, experience-focused description replaced medical terminology with descriptions of patien…	These plain language practices hold promise as part of effective information exchange in discussions of cancer clinical trials. Testing is needed to identify patient preferences and the extent to which these practices address patient health literacy needs.PRACTICE IMPLICATIONS: Pending further testing, these plain language practices may be integrated into physician clinical trial and other commun…
Naomi C. A. van der Velden, Hanneke W. M. van Laarhoven, Sjaak A. Burgers, Lizza E. L. Hendriks, Filip Y. F. L. de Vos, Anne-Marie C. Dingemans, Joost Jansen, Jan-Maarten W. van Haarst, Joyce Dits, Ellen MA Smets & Inge Henselmans. Characteristics of patients with advanced cancer preferring not to know prognosis: a multicenter survey study. BMC Cancer. 2022 Sep 1;22(1):941. doi: 10.1186/s12885-02…	For some patients with advanced cancer not knowing prognosis is essential. Yet, in an era of informed decision-making, the potential protective function of unawareness is easily overlooked. We aimed to investigate 1) the proportion of advanced cancer patients preferring not to know prognosis; 2) the reasons underlying patients' prognostic information preference; 3) the characteristics associated …	This is a cross-sectional study with structured surveys (PROSPECT). Medical and thoracic oncologists included patients (n = 524), from seven Dutch hospitals, with metastatic/inoperable cancer and an expected median overall survival of ≤ 12 months. For analysis, descriptive statistics and logistic regression models were used.	Twenty-five to 31% of patients preferred not to know a general life expectancy estimate or the 5/2/1-year mortality risk. Compared to patients preferring to know prognosis, patients preferring unawareness more often reported optimism, avoidance and inability to comprehend information as reasons for wanting limited information; and less often reported expectations of others, anxiety, autonomy and …	We encourage physicians to explore patients' prognostic information preferences and the underlying reasons explicitly, enabling individually tailored communication. Future studies may investigate changes in patients' prognostic information preferences over time and examine the impact of prognostic disclosure on patients who prefer unawareness.
Hamel LM, Moulder R, Ramseyer FT, Penner LA, Albrecht TL, Boker S, Eggly S. Nonverbal Synchrony: An Indicator of Clinical Communication Quality in Racially-Concordant and Racially-Discordant Oncology Interactions. Cancer Control. 2022 Jan-Dec;29:10732748221113905. doi: 10.1177/10732748221113905.	OBJECTIVES: The aim of this cross-sectional study was to apply a novel software to measure and compare levels of nonverbal synchrony, as a potential indicator of communication quality, in video recordings of racially-concordant and racially-discordant oncology interactions. Predictions include that the levels of nonverbal synchrony will be greater during racially-concordant interactions than raci…	DESIGN: This is a secondary observational analysis of video-recorded oncology treatment discussions collected from 2 previous studies. SETTING: Two National Cancer Institute-designated Comprehensive Cancer Centers and another large urban cancer center.PARTICIPANTS: Participants from Study 1 include 161 White patients with cancer and 11 White medical oncologists. Participants from Study 2 include …	MAIN OUTCOME MEASURES: Nonverbal synchrony and communication quality. RESULTS: Greater levels of nonverbal synchrony were observed in racially-discordant interactions than in racially-concordant interactions. Levels of nonverbal synchrony were associated with indicators of communication quality, and these associations were more consistently found in racially-discordant interactions.	This study advances clinical communication and disparities research by successfully applying a novel approach capturing the unconscious nature of communication, and revealing differences in communication in racially-discordant and racially-concordant oncology interactions. This study highlights the need for further exploration of nonverbal aspects relevant to patient-physician interactions.
Laura A Petrillo, Sophia E Shimer, Ashley Z Zhou, Robert K Sommer, Jill E Feldman, Kelly E Hsu, Joseph A Greer, Lara N Traeger, Jennifer S Temel. Prognostic communication about lung cancer in the precision oncology era: A multiple-perspective qualitative study.Cancer. 2022 Aug 15;128(16):3120-3128. doi: 10.1002/cncr.34369.	Although most patients with cancer prefer to know their prognosis, prognostic communication between oncologists and patients is often insufficient. Targeted therapies for lung cancer improve survival yet are not curative and produce variable responses. This study sought to describe how oncologists communicate about prognosis with patients receiving targeted therapies for lung cancer.	This qualitative study included 39 patients with advanced lung cancer with targetable mutations, 14 caregivers, and 10 oncologists. Semistructured interviews with patients and caregivers and focus groups or interviews with oncologists were conducted to explore their experiences with prognostic communication. One oncology follow-up visit was audio-recorded per patient. A framework approach was use…	RESULTS: Six themes in prognostic communication were identified: Patients with targetable mutations develop a distinct identity in the lung cancer community that affects their information-seeking and self-advocacy; oncologists set high expectations for targeted therapy; the uncertain availability of new therapies complicates prognostic discussions; patients and caregivers have variable informatio…	Optimistic patient-oncologist communication shapes the expectations of patients receiving targeted therapy for lung cancer and affects their decision-making. Further research and clinical guidance are needed to help oncologists to communicate uncertain outcomes effectively.
Nele Harnischfeger, Hilke M Rath, Karin Oechsle, Corinna Bergelt. Addressing palliative care and end-of-life issues in patients with advanced cancer: a systematic review of communication interventions for physicians not specialised in palliative care.BMJ Open. 2022 Jun 17;12(6):e059652. doi: 10.1136/bmjopen-2021-059652.	To identify and summarise evaluated interventions aiming to improve the communication of palliative care (PC) and end-of-life (EoL) issues in physicians caring for cancer patients. Such interventions are needed with regard to the aim of an earlier communication of those issues in oncology daily practice, which is associated with a range of benefits for patients and caregivers but is often impeded…	DESIGN: Systematic review based on the Preferred Reporting Items for Systematic Reviews and Meta-Analyses guidelines. DATA SOURCES: Relevant publications were systematically searched in MEDLINE, PsycINFO, CINAHL and Web of Science databases in September 2020 with an update in July 2021. ELIGIBILITY CRITERIA: We included publications reporting a quantitative evaluation of a communication intervent…	RESULTS: 24 publications reporting 22 interventions were included. 13 publications reported randomised controlled trials. A majority of the interventions addressed one specific PC/EoL issue, most often breaking bad news. Teaching strategies mostly involved role-plays. Target group were mainly oncologists. In addition to self-reported outcome measurements for evaluation, most publications also rep…	The empirically tested communication interventions on PC/EoL issues seem to effectively improve physicians' communication. Future interventions should focus on other issues than breaking bad news, such as preparing for the future. Target group should also be organ-specific oncologists, as all primary caring physicians are responsible for timely communication. Our risk-of-bias assessment revealed …
Pia von Blanckenburg, Jorge Riera Knorrenschild, Mareike Hofmann, Hansjakob Fries, Yvonne Nestoriuc, Ulf Seifart, Winfried Rief, Carola Seifart. Expectations, end-of-life fears and end-of-life communication among palliative patients with cancer and caregivers: a cross-sectional study. BMJ Open. 2022 May 11;12(5):e058531. doi: 10.1136/bmjopen-2021-058531.	During serious illness, open communication with caregivers can ensure high-quality care. Without end-of-life communication, caregivers may become surrogates and decision-makers without knowing the patient's preferences. However, expectations and fears may influence the initiation of communication. The present study investigates differences between palliative patients with cancer and caregivers re…	DESIGN: A cross-sectional study using a semi-structured interview and a paper-based questionnaire SETTING: University Hospital in Germany. PARTICIPANTS: 151 participants: 85 palliative cancer patients (mean age: 62.8 years, 65.9% male) and 66 caregivers (mean age: 56.3 years, 28.8% male). PRIMARY AND SECONDARY OUTCOME MEASURES: Expectations, end-of-life fears and experiences of end-of-life discus…	RESULTS: Patients and caregivers wish for the patient to be self-determined. In general, participants reported more positive than negative expectations of end-of-life discussions. Importantly, concerns about emotionally burdening other person was rated much higher in an informal context than a professional context (F(1,149)=316 958, p<0.001, ηp²=0.680), even though the emotional relief was expect…	There seems to exist a 'self-other' asymmetry: palliative patients and their caregivers expect substantial personal relief when openly talking about end-of-life issues, but also expect the other person to be burdened by such communication. Professionals repeatedly need to initiate end-of-life communication.
Ruben D Vromans, Corinne N Tillier, Steffen C Pauws, Henk G van der Poel, Lonneke V van de Poll-Franse, Emiel J Krahmer. Communication, perception, and use of personalized side-effect risks in prostate cancer treatment-decision making: An observational and interview study.Patient Educ Couns. 2022 Aug;105(8):2731-2739. doi: 10.1016/j.pec.2022.04.017.	We investigated how healthcare professionals (HPs) communicate personalized risks of treatment side-effects to patients with localized prostate cancer during consultations, and explored how these patients perceive and use such risks during treatment decision-making.	Patient consultations with nurse practitioners and urologists discussing personalized risks of urinary incontinence after prostatectomy were audiotaped, transcribed, and coded. Patients (n = 27) were then interviewed to explore their perceptions and use of personalized side-effect risks.	HPs explained personalized risks by discussing risk factors, which was appreciated and recalled by patients. Personalized risks were typically communicated both numerically and verbally (70%). When using numbers, HPs always used percentages, but rarely used natural frequencies (14%). Uncertainty was disclosed in only 34% of consultations. One-third of patients used personalized risks in their tre…	Patients value and use personalized side-effect risks during treatment decision-making. Clearly explaining the relationship between risk factors and personalized risk estimates may help patients understand and recall those. Practice implications HPs should not only give patients specific and precise numerical risk information, but should also put effort in explaining how the personalized side-eff…
How can we improve information for people affected by cancer? A national survey exploring gaps in current information provision, and challenges with accessing cancer information online. Patient Educ Couns. 2022 Aug;105(8):2763-2770. doi: 10.1016/j.pec.2022.04.009.	OBJECTIVE: Despite improved recognition regarding the importance and association between provision of high quality information for people affected by cancer and improved outcomes and experiences; gaps and unmet needs are still reported. As oncology health information provision increasingly moves online, understanding how service users experience and manage misinformation is important. Determining…	METHODS: This study utilised a purpose-built national cross-sectional survey distributed via social media to assess perspectives regarding cancer information in Australia. Quantitative and qualitative (open text) items assessed respondents' perspectives regarding current inforation preferences and gaps, and experiences with accessing information online.	RESULTS: A total of 491 people affected by cancer completed the survey. Respondents highlighted a preference for information that better addresses the diversity of cancer experience, and is more timely and responsive to personal situation and care context. Despite increasing attention to health literacy standards, complex medical jargon and terminology remains prevalent. Many respondents have con…	Survey responses identified current gaps in information provision for people affected by cancer. Personalised information in formats which are more flexible, accessible, and responsive to user needs are required. PRACTICE IMPLICATIONS: Education and resources to target and improve digital health literacy and combat health misinformation are needed. Novel solutions co-designed by people affected b…
Timothy J Daskivich, Rebecca Gale, Michael Luu, Aurash Naser-Tavakolian, Abhi Venkataramana, Dmitry Khodyakov, Jennifer T Anger, Edwin Posadas, Howard Sandler, Brennan Spiegel, Stephen J Freedland. Variation in Communication of Competing Risks of Mortality in Prostate Cancer Treatment Consultations. J Urol. 2022 Aug;208(2):301-308. doi: 10.1097/JU.0000000000002675.	PURPOSE: Men with prostate cancer prefer patient-specific, quantitative assessments of longevity in shared decision making. We sought to characterize how physicians communicate the 3 components of competing risks-life expectancy (LE), cancer prognosis and treatment-related survival benefit-in treatment Consultations.	MATERIALS AND METHODS: Conversation related to LE, cancer prognosis and treatment-related survival benefit was identified in transcripts from treatment consultations of 42 men with low- and intermediate-risk disease across 10 multidisciplinary providers. Consensus of qualitative coding by multiple reviewers noted the most detailed mode of communication used to describe each throughout the consult…	RESULTS: Physicians frequently failed to provide patient-specific, quantitative estimates of LE and cancer mortality. LE was omitted in 17% of consultations, expressed as a generalization (eg "long"/"short") in 17%, rough number of years in 31%, probability of mortality/survival at an arbitrary timepoint in 17% and in only 19% as a specific number of years. Cancer mortality was omitted in 24% of …	Physicians often fail to adequately quantify competing risks. We recommend the "trifecta" approach, reporting 1) probability of cancer mortality 2) with and without treatment 3) at the patient's LE.
Teplinsky E, Ponce SB, Drake EK, Garcia AM, Loeb S, van Londen GJ, Teoh D, Thompson M, Schapira L; Collaboration for Outcomes using Social Media in Oncology (COSMO). Online Medical Misinformation in Cancer: Distinguishing Fact From Fiction. JCO Oncol Pract. 2022 Aug;18(8):584-589. doi: 10.1200/OP.21.00764. Epub 2022 Mar 31.	It is without question that the Internet has democratized access to medical information, with estimates that 70% of the American population use it as a resource, particularly for cancer-related information. Such unfettered access to information has led to an increase in health misinformation. Fortunately, the data indicate that health care professionals remain among the most trusted information r…	not available	not available	not available
Arlinda Ruco, Nancy N. Baxter, Jenna Jacobson, Jill Tinmouth, Diego Llovet. Using Facebook to promote the uptake of colorectal cancer screening. BMC Public Health. 2022 Feb 15;22(1):323. doi: 10.1186/s12889-022-12732-w.	BACKGROUND: The use of social media presents a unique opportunity for cancer screening programs to motivate individuals to get screened. However, we need a better understanding of what types of social media messages for colorectal cancer (CRC) screening are preferred. The objective of this study was to develop social media messages promoting CRC screening uptake to identify messages preferred by …	METHODS: We conducted a qualitative descriptive study and collected data through focus groups with Facebook users of screen-eligible age. Participants were presented with social media messages and asked to provide feedback. Messages were informed by the Health Belief Model, current evidence regarding screening communication and health communication and social media best practices. Focus groups we…	RESULTS: A total of 45 individuals participated in six focus groups. We developed recommendations for 7 out of the 18 messages tested; 1 was classified as strongly consider using this message, 4 as consider using this message and 2 as proceed with caution. The data suggest that participants preferred social media messages that were believed to be credible, educational, and with a positive or reas…	Facebook users prefer social media messages for CRC that have a positive or reassuring tone, are educational, and that have a credible ad sponsor. Campaign planners should proceed with caution when considering messages that use humor or a fearful tone to avoid undermining their campaign objectives.
David Robert Grimes. The Struggle against Cancer Misinformation. Cancer Discov. 2022 Jan;12(1):26-30. doi: 10.1158/2159-8290.CD-21-1468.		not available	Cancer misinformation has become an increasingly prevalent problem, imperiling public health and understanding. Cancer researchers and clinicians must play a significant role in combating its detrimental consequences.	The scientific community also has a vital role to play in striving toward a policy of information hygiene, encouraging and empowering individuals to share only substantiated and verified claims, as well as sharing insights into how to interrogate claims before they take root. It is imperative that the cancer research community be at the vanguard of the pushback against cancer misinformation and e…
Janine Westendorp, Andrea W M Evers, Jacqueline M L Stouthard, Janneke Budding, Elsken van der Wall, Nicole M F Plum, Mirjam Velting, Anneke L Francke, Sandra van Dulmen, Tim C Olde Hartman, Liesbeth M Van Vliet. Mind your words: Oncologists' communication that potentially harms patients with advanced cancer: A survey on patient perspectives. Cancer. 2022 Mar 1;128(5):1133-1140. doi: 10.1002/cncr…	BACKGROUND: Many complaints in medicine and in advanced illnesses are about communication. Little is known about which specific communications harm. This study explored the perspectives of patients with advanced cancer about potentially harmful communication behaviors by oncologists and helpful Alternatives.	METHODS: An online survey design was used that was based on literature scoping and patient/clinician/researcher input. Patients with advanced cancer (n = 74) reflected on the potential harmfulness of 19 communication situations. They were asked whether they perceived the situation as one in which communication could be harmful (yes/no). If they answered "yes," they were asked whether they perceiv…	RESULTS: Communication regarding information provision, prognosis discussion, decision-making, and empathy could be unnecessarily potentially harmful, and this occurred in various ways, such as making vague promises instead of concrete ones (92%), being too directive in decision-making (qualitative), and not listening to the patient (88%). Not all patients considered other situations potentially …	This article provides patient perspectives on oncologists' unnecessarily potentially harmful communication behaviors and offers practical tools to improve communication in advanced cancer care. Both preventable pitfalls and delicate challenges requiring an individualized approach, where exploration might help, are described. Although providing difficult and unwelcome news is a core task for clini…
Juan Ignacio Arraras, Johannes Giesinger, Omar Shamieh, Iqbal Bahar, Michael Koller, Anne Bredart, Karin Kuljanic, Anna Costantini, Eva Greimel, Monika Sztankay, Lisa M Wintner, Marina Carreiro de Sousa, Hiroto Ishiki, Meropi Kontogianni, Maja Wolan, Yuichiro Kikawa, Anne Lanceley, Ioannis Gioulbasanis, Amelie Harle, Dagmara Kuliś; EORTC Quality of Life Group. Cancer patient satisfaction with hea…	not available	not available	not available	not available
Larry D Cripe, Laura B Vater, Jason A Lilly, Angeline Larimer, Mary Lynn Hoffmann, Richard M Frankel. Goals of care communication and higher-value care for patients with advanced-stage cancer: A systematic review of the evidence. Patient Educ Couns. 2022 May;105(5):1138-1151. doi: 10.1016/j.pec.2021.08.016.	CONTEXT: Goals-of-care communication (GOCC) is recommended to increase the value of cancer care near the end of life (EOL). OBJECTIVES: Conduct a systematic review of the evidence that GOCC is associated with higher-value care.	METHODS: We searched PubMed, Scopus, Ovid MEDLINE, EMBASE, EMB Reviews, CINAHL, and PsycInfo from inception to July 2019. We analyzed the population,design, and results and the authors' definitions of GOCC. Risk of bias was assessed.	RESULTS: Thirty-two articles were selected. Ten articles reported results from 8 interventions; 17 characterized participants' perspectives; and 5 were retrospective The topics, behaviors, timing, and anticipated outcomes of GOCC varied significantly and were indistinguishable from practices such as advance care planning. GOCC typically focused on treatment outcomes rather than patients' goals. F…	No consensus exists about what GOCC entails. There is limited evidence that GOCC increases the value of EOL care. PRACTICE IMPLICATIONS: Future studies should focus on how to engage patients in conversations about their personal goals and integrate their goals into care planning. Clinicians can encourage GOCC by explaining how patients' goals influence decisions especially as treatment options be…
Justin J Sanders, Manisha Dubey, Judith A Hall, Hannah Z Catzen, Danielle Blanch-Hartigan, Rachel Schwartz. What is empathy? Oncology patient perspectives on empathic clinician behaviors. Cancer. 2021 Nov 15;127(22):4258-4265. doi: 10.1002/cncr.33834.	BACKGROUND: Oncology patients and physicians value empathy because of its association with improved health outcomes. Common measures of empathy lack consistency and were developed without direct input from patients. Because of their intense engagement with health care systems, oncology patients may have unique perspectives on what behaviors signal empathy in a clinical setting.	METHODS: As part of a cross-sectional study of patient perspectives on clinician empathy at an academic cancer center in the northeastern United States, the authors solicited up to 10 free-text responses to an open-ended question about what clinician behaviors define empathy.	RESULTS: The authors categorized open-ended responses from 89 oncology patients into 5 categories representing 14 themes. These categories were relationship sensitivity, focus on the whole person, communication, clinician attributes, and institutional resources and care processes. Frequently represented themes, including listening, understanding, and attention to emotions and what matters most, a…	Oncology patients' perspectives on empathy highlight clinician behaviors and attributes that may help to refine patient experience measures and may be adopted by clinicians and cancer centers to enhance patient care and outcomes. High-quality communication skills training can promote active listening and paying attention to the whole person. A system-level focus on delivering empathic care may im…
Kristin E Knutzen, Olivia A Sacks, Olivia C Brody-Bizar, Genevra F Murray, Raina H Jain, Lindsay A Holdcroft, Shama S Alam, Matthew A Liu, Kathryn I Pollak, James A Tulsky, Amber E Barnato. Actual and Missed Opportunities for End-of-Life Care Discussions With Oncology Patients: A Qualitative Study. JAMA Netw Open. 2021 Jun 1;4(6):e2113193. doi: 10.1001/jamanetworkopen.2021.13193.	IMPORTANCE: Early discussion of end-of-life (EOL) care preferences improves clinical outcomes and goal-concordant care. However, most EOL discussions occur approximately 1 month before death, despite most patients desiring information earlier. OBJECTIVE: To describe successful navigation and missed opportunities for EOL discussions (eg, advance care planning, palliative care, discontinuation of d…	DESIGN, SETTING, AND PARTICIPANTS: This study is a secondary qualitative analysis of outpatient visits audio-recorded between November 2010 and September 2014 for the Studying Communication in Oncologist-Patient Encounters randomized clinical trial. The study was conducted at 2 US academic medical centers. Participants included medical, gynecological, and radiation oncologists and patients with s…	MAIN OUTCOMES AND MEASURES: Secondary qualitative analysis was done of patient-oncologist dyads with 3 consecutive visits for EOL discussions, and a random sample of 7 to 8 dyads from 4 trial groups was analyzed for missed opportunities. RESULTS: The full sample included 141 patients (54 women [38.3%]) and 39 oncologists (8 women [19.5%]) (mean [SD] age for both patients and oncologists, 56.3 [10…	Opportunities for EOL discussions were rarely realized, whereas missed opportunities were more common, a trend that mirrored oncologists' treatment style. There remains a need to address oncologists' sensitivity to EOL discussions, to avoid unnecessary EOL treatment.
Lea Sacca, Veronica Maroun, Milad Khoury. Predictors of high trust and the role of confidence levels in seeking cancer-related information. Inform Health Soc Care. 2022 Jan 2;47(1):53-61. doi: 10.1080/17538157.2021.1925676.		not available	One of the most commonly searched topics on the internet in the United States is cancer. Our study aims to provide a general overview of the predictors of trust for two health information sources, doctors and the internet, when seeking cancer-related information. The data were obtained from the 2018 HINTS 5 Cycle 2 survey, which was administered from January through May to a total of 3,504 respon…	Understanding the key predictors of trust in doctors and the internet is crucial to the enhancement of health. The role of confidence as a predictor of trust in seeking cancer information has been shown to consistently influence the levels of trust attributed to each topic.
Elise C Tarbi, Robert Gramling, Christine Bradway, Salimah H Meghani. "If it's the time, it's the time": Existential communication in naturally-occurring palliative care conversations with individuals with advanced cancer, their families, and clinicians. Patient Educ Couns. 2021 Dec;104(12):2963-2968. doi: 10.1016/j.pec.2021.04.040.	OBJECTIVE: To explore how patients with advanced cancer, their families, and palliative care clinicians communicate about existential experience during palliative care conversations.	METHODS: We analyzed data from the Palliative Care Communication Research Initiative (PCCRI) - a multisite cohort study conducted between 2014 and 2016 involving hospitalized adults with advanced cancer who were referred for inpatient palliative care consultations at two academic medical centers. We used a qualitative descriptive approach paired with inductive content analysis to analyze a random…	RESULTS: We found existential communication to be woven throughout palliative care conversations, with key themes related to: 1) time as a pressing boundary; 2) maintaining a coherent self; and 3) connecting with others. PRACTICE IMPLICATIONS: Clinicians can recognize that discussion of time, routines of daily life, and relationships in the clinical context may hold profound existential relevance…	Communication about existential experience is omnipresent and varied in palliative care conversations between individuals with advanced cancer, their families, and clinicians.
Susan H McDaniel, Diane S Morse, Elizabeth A Edwardsen, Adam Taupin, Mary Gale Gurnsey, Jennifer J Griggs, Cleveland G Shields, Shmuel Reis. Empathy and boundary turbulence in cancer communication. Patient Educ Couns. 2021 Dec;104(12):2944-2951. doi: 10.1016/j.pec.2021.04.002.	OBJECTIVES: To describe and deepen our understanding of patient-centeredness, empathy, and boundary management in challenging conversations. Previous studies show frequent physician self-disclosure, while empathy and boundary management are infrequent.	METHODS: Three standardized patients (SPs) portrayed cancer patients consulting a new community-based physician, resulting in 39 audio-recorded SP visits to 19 family physicians and 20 medical oncologists. Transcripts underwent qualitative iterative thematic analysis, informed by grounded theory, followed by directed content analysis. We further defined the identified communicative categories wit…	RESULTS: We identified patient-centered physician response categories--empathy, affirmation, and acknowledgement; and physician-centered categories-transparency, self-disclosure, and projection. Acknowledgement and affirmation responses were frequent and empathy rare. Physician transparency and self-disclosure were common. Useful and not useful self-disclosures were highly correlated; empathy, us…	Physicians expressing empathy and patient-centered transparency were also more likely to use projection and physician-centered transparency, thus engaging in communication "boundary turbulence." Patients may benefit from physicians' improved use of empathy and boundary management.
Melissa N Berg, Irene Ngune, Penelope Schofield, Lisa Grech, Ilona Juraskova, Michelle Strasser, Zoe Butt, Georgia K B Halkett. Effectiveness of online communication skills training for cancer and palliative care health professionals: A systematic review. Psychooncology. 2021 Sep;30(9):1405-1419. doi: 10.1002/pon.5702.	OBJECTIVE: To determine the reported effect of online communication skills training (CST) on health professional (HP) communication skills and patient care outcomes in cancer and palliative care	METHODS: Primary research published in English between January 2003 and April 2019 was identified in bibliographic databases including Medline, Embase and Proquest (Prospero: CRD42018088681). An integrated mixed-method approach included studies describing a CST intervention and its effect, for cancer or palliative care HPs, delivered online or blended with an online component. Included studies' o…	RESULTS: Nineteen included studies (five randomised controlled trials, 11 pre-post, two post-test and one qualitative study) evaluated a CST intervention (median duration = 3.75 h; range 0.66-96 h) involving 1116 HPs, 422 students and 732 patients. Most interventions taught communication skills for specific scenarios and approximately half were delivered solely online and did not involve role pla…	Online CST benefits oncology HPs' subjectively-reported communication skills and confidence, and objective knowledge. Translation to patient outcomes requires further investigation. The quality of research varied and few studies had a control group. We recommend improvements to study design, evaluation and implementation.
Katja Krug, Jasmin Bossert, Nicole Deis, Johannes Krisam, Matthias Villalobos, Anja Siegle, Corinna Jung, Laura Hagelskamp, Laura Unsöld, Jana Jünger, Michael Thomas, Michel Wensing. Effects of an Interprofessional Communication Approach on Support Needs, Quality of Life, and Mood of Patients with Advanced Lung Cancer: A Randomized Trial. Oncologist. 2021 Aug;26(8):e1445-e1459. doi: 10.1002/onco.…	BACKGROUND: To address the support needs of newly diagnosed patients with lung cancer with limited prognosis, the Milestone Communication Approach (MCA) was developed and implemented. The main elements of the MCA are situation-specific conversations along the disease trajectory conducted by an interprofessional tandem of physician and nurse. The aim of the study was to evaluate the effects of MCA…	PATIENTS AND METHODS: A randomized trial was conducted with baseline assessment and follow-up assessments at 3, 6, and 9 months in outpatients with newly diagnosed lung cancer stage IV at a German thoracic oncology hospital. The primary outcome was the Health System and Information Needs subscale of the Short Form Supportive Care Needs Survey (SCNS-SF34-G) at 3-month follow-up. Secondary outcomes…	RESULTS: At baseline, 174 patients were randomized, of whom 102 patients (MCA: n = 52; standard care: n = 50) provided data at 3-month follow-up. Patients of the MCA group reported lower information needs at 3-month follow-up (mean ± SD, 33.4 ± 27.5; standard care, 43.1 ± 29.9; p = .033). No effects were found for secondary outcomes. IMPLICATIONS FOR PRACTICE: By addressing relevant issues at pre…	MCA lowered patient-reported information needs but did not have other effects. MCA contributed to tailored communication because an adequate level of information and orientation set the basis for patient-centered care.
How well do documented goals-of-care discussions for patients with stage IV cancer reflect communication best practices? BMC Palliat Care. 2021 Mar 10;20(1):41. doi: 10.1186/s12904-021-00733-2.	BACKGROUND: Written clinical communication regarding patients' disease understanding and values may facilitate goal-concordant care, yet little is known about the quality of electronic health record (EHR) documentation. We sought to (1) describe frequency of communication best practices in EHR-documented goals-of-care discussions, and (2) assess whether templated notes improve quality of document…	METHODS: Researchers pulled text of EHR-documented goals-of-care discussions for hospitalized patients with Stage IV cancer from admission to 60-days follow-up. Text was included when in a single encounter the clinician addressed: (a) prognosis and/or illness understanding; and (b) goals and/or treatment options. Researchers qualitatively coded text based on guidelines for communication best prac…	RESULTS: Forty-two percent (206/492) of patients had EHR-documented goals-of-care discussions. Text frequently described communication of cancer progression (89%), though rarely included prognosis (22%). Text often included patients' goals and values (83%), and at least on specific treatment decision (82%). Communication about treatments was included for 98% of patients; common examples included …	Insights from the study can be used to guide future training and research to study and improve the quality of documentation about goal of care, and its impact on goal-concordant care.
Paola Melis, Maura Galletta, Cesar Ivan Aviles Gonzalez, Paolo Contu, Maria Francisca Jimenez Herrera. Experiencing communication related to knowing the cancer diagnosis and prognosis: A multi-perspective interpretative phenomenological study. Eur J Oncol Nurs. 2021 Apr;51:101904. doi: 10.1016/j.ejon.2021.101904.	PURPOSE: To understand the phenomenon of communication related to knowing the diagnosis and prognosis, by exploring the perspectives of patients with advanced cancer and those of their caregivers, physicians and nurses.	METHODS: Drawing upon a multi-perspective design, a total of 27 semi-structured interviews involving four different groups of stakeholders (7 patients, 7 caregivers, 6 physicians, and 7 nurses) -who were linked by a carer-cared relationship-were conducted in two Oncology Departments of two Italian hospitals. Interpretative Phenomenological Analysis was used to interpret the participants' narrativ…	RESULTS: Two overarching themes were identified: The first theme "the «what is it?» and the «what will happen to me?»" illustrates the two different paths of communication of diagnosis and prognosis. The second theme "Matching and mismatching in identifying the others as speakers" shows that not each of the four parties recognizes the others as reciprocal speakers on topics related to diagnosis a…	Communication related to diagnosis and prognosis is often handled by health professionals without a comprehensive and integrated understanding of the communication approach. There is a correspondence between the nurses' perception of their extraneousness to the diagnosis and the prognosis related communication, and the descriptions and perceptions of the nurse's role reported by the other partici…
Makiko Haragi, Masayo Hayakawa, Otome Watanabe, Tomoko Takayama. An exploratory study of the efficacy of medical illustration detail for delivering cancer information. J Vis Commun Med. 2021 Jan;44(1):2-11. doi: 10.1080/17453054.2020.1834838.	Medical illustrations are an effective means of conveying complex information about cancer to patients and laypersons. However, there are no standard criteria for creating these illustrations.	This study used online exploratory research focussed on laypersons to identify the aspects of an illustration that convey the optimal degree of detail and understand these findings. Six illustrations depicting pancreatic cancer and nine depicting cervical cancer, with high, medium, and low levels of detail, were created. A total of 420 participants (male = 210, female = 210, aged 20 years and abo…	The results indicated that female participants tended to prefer the same illustration level that they also found most comprehensible. Younger participants (under 40 years) tended to prefer illustrations with a medium level of detail for both cancers. Older participants (40 years and above) tended to prefer illustrations with a high level of detail for both cancers.	This study was unable to determine the reasons behind these preferences. However, the researchers hypothesise that older people's preference for higher levels of detail may be due to their greater concerns about cancer and because they find the illustrations to be more effective in conveying relevant information.
Stacy Loeb, Katy Reines, Yousef Abu-Salha, William French, Mohit Butaney, Joseph N Macaluso Jr, Gary D Steinberg, Dawn Walter, Nataliya Byrne, Dorothy de la Garza, Angela B Smith. Quality of Bladder Cancer Information on YouTube. Eur Urol. 2021 Jan;79(1):56-59. doi: 10.1016/j.eururo.2020.09.014.	Dissemination of misinformation through social media is a major societal issue. Bladder cancer is the second most common urological cancer in the world, but there are limited data on the quality of bladder cancer information on social networks. Our objective was to characterize the quality of information and presence of misinformation about bladder cancer on YouTube, the most commonly used social…	Our objective was to characterize the quality of information and presence of misinformation about bladder cancer on YouTube. Based on previous research, we hypothesized that there would be a significant amount of misinformation and that misinformative content would have greater viewer engagement. We reviewed the first 150 of 242 000 YouTube videos on “bladder cancer” using two validated instrumen…	Dissemination of misinformation through social media is a major societal issue. Bladder cancer is the second most common urological cancer in the world, but there are limited data on the quality of bladder cancer information on social networks. Our objective was to characterize the quality of information and presence of misinformation about bladder cancer on YouTube, the most commonly used social…	In conclusion, YouTube is a widely used source of information and advice about bladder cancer, but much of the content is of poor quality. PATIENT SUMMARY: A large quantity of content about bladder cancer is available on YouTube. Unfortunately, much of the content is of moderate to poor quality and presents a risk of exposure to misinformation.
Theresia Pichler, Amy Rohrmoser, Anne Letsch, C Benedikt Westphalen, Ulrich Keilholz, Volker Heinemann, Mario Lamping, Philipp J Jost, Kristina Riedmann, Peter Herschbach, Ute Goerling. Information, communication, and cancer patients' trust in the physician: what challenges do we have to face in an era of precision cancer medicine? Support Care Cancer. 2021 Apr;29(4):2171-2178. doi: 10.1007/s0052…	PURPOSE: Despite promising achievements in precision cancer medicine (PCM), participating patients are still faced with manifold uncertainties, especially regarding a potential treatment benefit of molecular diagnostics (MD). Hence, MD poses considerable challenges for patient information and communication. To meet these challenges, healthcare professionals need to gain deeper insight into patien…	METHODS: In two German Comprehensive Cancer Centers, 30 cancer patients undergoing MD participated in semi-structured interviews on information transfer and information needs regarding MD. Additionally, patients provided sociodemographic and medical data and indicated their subjective level of information (visual analogue scale, VAS, 0-10).	RESULTS: On average patients had high levels of information (mean = 7, median = 8); nevertheless 20% (n = 6) showed an information level below 5 points. Qualitative analysis revealed that patients show limited understanding of the complex background of MD and have uncertainties regarding their personal benefit. Further, patients described unmet information needs. Existential threat in awaiting th…	The challenges in PCM consist in providing unambiguous information, especially concerning treatment benefit, and providing guidance and support. Therefore, psycho-oncology needs to develop guidelines for adequate patient communication in order to help healthcare providers and cancer patients to handle these challenges in the developing field of PCM.
Geneviève I C G Ector, Rosella P M G Hermens, Nicole M A Blijlevens. Filling the gaps of patient information and comprehension. Curr Opin Oncol. 2020 Jul;32(4):262-268. doi: 10.1097/CCO.0000000000000633.	PURPOSE OF REVIEW: This review describes the gaps in cancer patient information and comprehension and provides examples of interventions aimed at filling the Gaps.	RECENT FINDINGS: Despite the technologically advanced era, unmet information needs remain a challenge in current cancer care, even though the beneficial effects of adequate information provision are well described.It starts with the basics of patient-physician communication and information exchange. Barriers are described both patient and physician-specific. For patients to comprehend and recall …	Unmet informational needs are still a gap in current cancer care. The effect of eHealth interventions is not yet well established. Key is to educate patients and (future) healthcare professionals in eHealth. Future research should focus on identifying what kind of interventions are able to fill the Gaps.	Adequate information provision is associated with improved outcomes such as quality of life, adherence, psychological well-being, and decision-making, whereas inadequate provision is associated with negative outcomes. Though studies show in general high rates of information satisfaction, unmet information needs are still reported. Recall problems and other barriers in information exchange could c…
Joanna Paladino, Luca Koritsanszky, Lauren Nisotel, Bridget A Neville, Kate Miller, Justin Sanders, Evan Benjamin, Erik Fromme, Susan Block, Rachelle Bernacki. Patient and clinician experience of a serious illness conversation guide in oncology: A descriptive analysis. Cancer Med. 2020 Jul;9(13):4550-4560. doi: 10.1002/cam4.3102.	BACKGROUND/OBJECTIVE: Oncology guidelines recommend earlier communication with patients about prognosis and goals-of-care in serious illness. However, current evidence leaves gaps in our understanding of the experience of these conversations. This analysis evaluates the patient and clinician experience of a conversation using a Serious Illness Conversation Guide (SICG).	DESIGN/SETTING: Secondary analysis from a cluster-randomized clinical trial in a northeastern cancer center. PARTICIPANTS: Physicians, advanced practice clinicians, and patients with advanced cancer who received the intervention. INTERVENTION: SICG, clinician training, systems-changes. MAIN OUTCOMES AND MEASURES: The patient questionnaire assessed perceptions of the conversation and impact on anx…	RESULTS: We enrolled 54 clinicians and 163 patients; 41 clinicians and 118 patients had a SICG discussion. Most patients described the conversation as worthwhile (79%) and reported no change or improvement in their sense of peacefulness, hopefulness, and anxiety (on average 79%); 56% reported feeling closer with their clinician. Qualitative patient data described positive behavior changes, includ…	Conversations using a SICG were feasible, acceptable, and were associated with positive experiences for both patients and clinicians in oncology in ways that align with national recommendations for serious illness Communication.
L F van de Water, J J van Kleef, W P M Dijksterhuis, I Henselmans, H G van den Boorn, N M Vaarzon Morel, K F Schut, J G Daams, E M A Smets, H W M van Laarhoven. Communicating treatment risks and benefits to cancer patients: a systematic review of communication methods. Qual Life Res. 2020 Jul;29(7):1747-1766. doi: 10.1007/s11136-020-02503-8.	PURPOSE: Cancer patients are increasingly involved in decision-making processes. Hence, clinicians need to inform patients about the risks and benefits of different treatment options in order for patients to make well informed decisions. The aim of this review is to determine the effects of methods of communicating prognostic information about (1) disease progression (survival, progression, recur…	METHODS: A literature search was performed to select articles that were published up to November 2019 and that examined verbal and/or visual risk communication interventions in an oncological clinical setting.	RESULTS: The search yielded 14,875 studies; 28 studies were ultimately included. For disease progression information, we found that framing affects treatment choice. Furthermore, limiting the amount of progression information in a graphical display could benefit patients' understanding of risks and benefits. For prognostic information about side effects and complications, precise and defined risk…	Great heterogeneity in the results and methodology and in the compared communication formats precluded us from drawing any further conclusions. Practical implications for clinicians are to consider the effects that different types of framing might have on the patient and to not rely exclusively on words to describe risks, but rather include at least some form of numbers or visualization.
The role of Internet cancer information for older adults with cancer: Perspectives of older adults and healthcare professionals. Int J Older People Nurs. 2020 Jun;15(2):e12303. doi: 10.1111/opn.12303.	Older adults with cancer have unique information and supportive care needs. There is a growing body of literature regarding the use of Internet health information, but less is known about the use of the Internet for cancer information amongst older adults with cancer.	This is a secondary analysis of qualitative data from a mixed-methods study of the use of cancer-related Internet information amongst adults with cancer. In the present study, we include transcripts from two samples: 34 interviews with adults over age 55 (n = 17) with cancer, and interviews and focus groups with healthcare professionals (n = 21). Data were analysed using thematic analysis with an…	Our findings are grouped into three main themes: (a) independently augmenting healthcare services and supports; (b) supporting and situating information; and (c) mobilising family and support networks. Patients and healthcare providers described cancer-related Internet information as a beneficial resource to address gaps in information and supplement information from healthcare professionals from…	The use of cancer-related Internet information is growing amongst older adults with cancer. Older adults mobilise technology uniquely. Healthcare professionals can support these efforts by being aware and through initiating dialogue about information preferences.
Sharon H Baik, Elizabeth Klonoff, Laura E Barnes, Melody K Schiaffino, Kristen J Wells. Mapping the online social network of cancer bloggers. J Health Psychol. 2021 Sep;26(11):2062-2068. doi: 10.1177/1359105319888269.	While social media has the ability to quickly disseminate information and reach large audiences, cancer blogs as a communication platform have not yet been well studied. A social network analysis was conducted on 89 active cancer blogs. Results demonstrated the overall cancer-blog-network was widely distributed and decentralized, with blogs clustered by cancer type, and that breast cancer blogs w…	not available	While social media has the ability to quickly disseminate information and reach large audiences, cancer blogs as a communication platform have not yet been well studied. A social network analysis was conducted on 89 active cancer blogs. Results demonstrated the overall cancer-blog-network was widely distributed and decentralized, with blogs clustered by cancer type, and that breast cancer blogs w…	Efforts to disseminate cancer-related information may focus on identifying key breast cancer bloggers or linking key bloggers of various cancers to create a more interconnected network and expand its reach within this online community.
Supriya G Mohile, Ronald M Epstein, Arti Hurria, Charles E Heckler, Beverly Canin, Eva Culakova, Paul Duberstein, Nikesha Gilmore, Huiwen Xu, Sandy Plumb, Megan Wells, Lisa M Lowenstein, Marie A Flannery, Michelle Janelsins, Allison Magnuson, Kah Poh Loh, Amber S Kleckner, Karen M Mustian, Judith O Hopkins, Jane Jijun Liu, Jodi Geer, Rita Gorawara-Bhat, Gary R Morrow, William Dale. Communication …	IMPORTANCE: Older patients with cancer and their caregivers worry about the effects of cancer treatment on aging-related domains (eg, function and cognition). Quality conversations with oncologists about aging-related concerns could improve patient-centered outcomes. A geriatric assessment (GA) can capture evidence-based aging-related conditions associated with poor clinical outcomes (eg, toxic e…	DESIGN, SETTING, AND PARTICIPANTS: This cluster-randomized clinical trial enrolled 541 participants from 31 community oncology practices within the University of Rochester National Cancer Institute Community Oncology Research Program from October 29, 2014, to April 28, 2017. Patients were aged 70 years or older with an advanced solid malignant tumor or lymphoma who had at least 1 impaired GA doma…	MAIN OUTCOMES AND MEASURES: The predetermined primary outcome was patient satisfaction with communication about aging-related concerns (modified Health Care Climate Questionnaire [score range, 0-28; higher scores indicate greater satisfaction]), measured after the first oncology visit after the GA. Secondary outcomes included the number of aging-related concerns discussed during the visit (from c…	Including GA in oncology clinical visits for older adults with advanced cancer improves patient-centered and caregiver-centered communication about aging-related concerns.
Soukup T, Lamb BW, Morbi A, Shah NJ, Bali A, Asher V, Gandamihardja T, Giordano P, Darzi A, Sevdalis N, Green JSA. Cancer multidisciplinary team meetings: impact of logistical challenges on communication and decision-making. BJS Open. 2022 Jul 7;6(4):zrac093. doi: 10.1093/bjsopen/zrac093.	Multidisciplinary teams (MDTs) are widely used in cancer care. Recent research points to logistical challenges impeding MDT decision-making and dissatisfaction among members. This study sought to identify different types of logistical issues and how they impacted team processes.	This was a secondary analysis of a cross-sectional observational study. Three cancer MDTs (breast, colorectal, and gynaecological) were recruited from UK hospitals. Validated observational instruments were used to measure decision-making (Metrics of Observational Decision-making, MDT-MODe), communication (Bales' Interaction Process Analysis, Bales' IPA), and case complexity (Measure of Case Discu…	A significantly higher frequency of administrative and process issues (affecting 30 per cent of cases) was seen compared with the frequency of equipment issues (affecting 5 per cent of cases; P < 0.001) and the frequency of the attendance issues (affecting 16 per cent of cases; P < 0.001). The frequency of the attendance issues was significantly higher than the frequency of equipment issues (P < …	Administrative and process issues were the most frequent logistical challenges for the studied teams. Where diagnostic results were unavailable, and inadequate patient details provided, the quality of decision-making was reduced.
Prades J, Coll-Ortega C, Dal Lago L, Goffin K, Javor E, Lombardo C, de Munter J, Ponce J, Regge D, Salazar R, Valentini V, Borras JM. Use of information and communication technologies (ICTs) in cancer multidisciplinary team meetings: an explorative study based on EU healthcare professionals. BMJ Open. 2022 Oct 6;12(10):e051181. doi: 10.1136/bmjopen-2021-051181.	Multidisciplinary teams in cancer care are increasingly using information and communication technology (ICT), hospital health information system (HIS) functionalities and ICT-driven care components. We aimed to explore the use of these tools in multidisciplinary team meetings (MTMs) and to identify the critical challenges posed by their adoption based on the perspective of professionals represent…	This qualitative study used discussion of cases and focus group technique to generate data. Thematic analysis was applied. Setting: Healthcare professionals working in a multidisciplinary cancer care environment. Participants: Selection of informants was carried out by European scientific societies in accordance with professionals' degree of experience in adopting the implementation of ICT and fr…	Professionals representatives of 9 European scientific societies were involved. Up to 10 ICTs, HIS functionalities and care components are embedded in the informational and decision-making processes along three stages of MTMs. ICTs play a key role in opening MTMs to other institutions (eg, by means of molecular tumour boards) and information types (eg, patient-reported outcome measures), and in c…	The emergence of an MTM model that is better integrated in the wider health system context and incorporates inputs from patients and support systems make traditional meetings more dynamic and interconnected. Although these changes signal a second transition in the development process of multidisciplinary teams, they occur in a context marked by clear gaps between the information and management ne…
Walraven JEW, van der Meulen R, van der Hoeven JJM, Lemmens VEPP, Verhoeven RHA, Hesselink G, Desar IME. Preparing tomorrow's medical specialists for participating in oncological multidisciplinary team meetings: perceived barriers, facilitators and training needs. BMC Med Educ. 2022 Jun 27;22(1):502. doi: 10.1186/s12909-022-03570-w.	The optimal treatment plan for patients with cancer is discussed in multidisciplinary team meetings (MDTMs). Effective meetings require all participants to have collaboration and communication competences. Participating residents (defined as qualified doctors in training to become a specialist) are expected to develop these competences by observing their supervisors. However, the current generati…	Semi-structured interviews were conducted with Dutch residents and medical specialists participating in oncological MDTMs. Purposive sampling was used to maximise variation in participants' demographic and professional characteristics (e.g. sex, specialty, training duration, type and location of affiliated hospital). Interview data were systematically analysed according to the principles of thema…	Nineteen residents and 16 specialists were interviewed. Three themes emerged: 1) awareness of the educational function of MDTMs among specialists and residents; 2) characteristics of MDTMs (e.g. time constraints, MDTM regulations) and 3) team dynamics and behaviour. Learning to participate in MDTMs is facilitated by: specialists and residents acknowledging the educational function of MDTMs beyond…	Current practice with regard to preparing residents for their future role in MDTMs is hampered by a variety of factors. Most importantly, more awareness of the educational purposes of MDTMs among both residents and medical specialists would allow residents to participate in and learn from oncological MDTMs. Future studies should focus on collaboration competences.
Woloshin S, Schwartz LM, Kramer BS. Promoting healthy skepticism in the news: helping journalists get it right. J Natl Cancer Inst. 2009 Dec 2;101(23):1596-9. USA	The constant barrage of fear and hope in the health news can make your head spin. Nearly every day we hear that almost everything we do (or fail to do) leads to cancer, suffering, and death. Just as frequently (and often on the very same day) we hear about new breakthroughs, tests, and miracle drugs that may save us. Fortunately, we know the fears are usually wildly exaggerated. Unfortunately, we…	Journal press releases —the most direct way that journals communicate with journalists —can also be a problem. Press releases issued by nine of the most prominent journals (according to the Institute for Scientific Information impact factor listings) were also missing fundamental information: Only half of the press releases reporting on differences between study groups provided absolute risks; le…	Medical journals can and should work harder to promote the accurate translation of research into news. The most obvious way is to make it easier for journalists to get it right: ensuring that both the journal and the corresponding press releases routinely present absolute risks found in the study (or estimated, when possible, in case – control studies) to describe the effects of interventions and…	We hope that efforts —within medical journals and those directed toward journalists —will help foster healthy skepticism in the news. Namely, setting a higher bar for covering very preliminary or inherently weak research, routinely providing data to support claims, and always highlighting study limitations. Oh yes, and approaching investigator quotes about their own work with great care. Otherwis…
Schattner E.Can Cancer Truths Be Told? Challenges for Medical Journalism. Am Soc Clin Oncol Educ Book. 2017;37:3-11. USA	Journalism is a field undergoing rapid transformation. In 2016, nearly two-thirds of U.S. adults received news by social media. The Pew Research Center reported that the proportion and number of men and women seeking news on Reddit, Facebook, Twitter, Instagram, and YouTube has been climbing since 2013	Medical news presents a unique set of challenges, both for journalists and consumers. On the production side, reporters and editors aim to translate doctors’ jargon-loaded updates into digestible, truthful, and appealing bits of information—stories—that resonate with a lay audience. The work is no small task, given the complexity and pace of science and clinical research.	The quality and accuracy of news has the potential to alter health outcomes. Put simply, the public depends on reliable news to support everyday medical choices and, occasionally, inform major decisions. When journalists get stories right, they help people to make reasoned choices and ask better questions of their physicians. Conversely, when reporters make errors or editors publish misleading he…	This article will explore the capacity and limits of health journalism to inform the public about developments in oncology. We will focus on two issues: one is a perennial concern— balancing hype and reality, with appropriate skepticism—in what might be an era of true progress; second is the changing place of journalism amid a torrent of ungated medical information and stories channeled in blogs,…
Massarani L, Peters HP. Scientists in the public sphere: Interactions of scientists and journalists inBrazil. An Acad Bras Cienc. 2016 Jun 7;88(2):1165-75. BRAZIL	A study of US scientists by Dunwoody and Ryan (1985) shows that some scientists do not want to extend communication beyond the borders of science or that they even disapprove of their colleagues who communicate their research within the public sphere.	To map scientists’ views on the media and explore their experiences in interacting with journalists, we held a survey of about 1,000 Brazilian scientists. For sample selection, we focused on the Lattes Platform, an online database created by the National Council for Science and Technology (CNPq), the most important research funding agency linked to the Ministry of Science, Technology and Innovati…	One set of questions has to do with respondents’ expectations of how scientists should act with media contacts. We asked the respondents to indicate the level of agreement or disagreement. About 80% of the respondents affi rm that they have had contact with the media in the prior three years. Approximately 70% of the total respondents never refused to give information to journalists who wanted to…	As the results indicate, the respondents to our survey agree that scientists should communicate their results and expertise in an entertaining manner. The respondents strongly agree that scientists should use their expertise to criticise political, economic, and other decisions affecting society andto make practical suggestions for action. But the answers show some concerns about how far scientis…
Kapoor PM. Nuances of social media in medical journalism Ann Card Anaesth. 2015 Jul-Sep;18(3):283-5. INDIA	It's hard to oppose the social media blitzkrieg adoption of newer technology all of which are great drivers of change in medicine. Social Media is one such technology which has had a massive effect on making the world increasingly shrink to become a hub of global knowledge reach more people and increase readership	Social media opens the era of citizen and collaborative journalism, wherein professional journalism can both create new medical news collaboratively and interactively with the public, but it also uses the latter as “feat – on the streets” eye – witness reporters, whether it is with social bookmarking or twitters hash‑tags! Effective social media communication requires clear identification and tho…	A personal and professional touch to the social media campaign is required for all “online success” without a personal face to it. Instant interaction with the “reader’s online queries” whether on the blog or on a tweet is the need of the hour. Engaging the readers in a journal accounts conversation involving multiple organizations helps bring more authors to spread more research knowledge and ta…	Awareness and interest in social media, though it has hit medical journalism like a bulwak in recent years, is still in its infancy. A prompt call for social media guidelines to prevent unprofessional content and breaches in Figure 1: Networking of social media application patient confidentiality is the need of the hour. Further research is essential to harmonise the ethical aspects of clinical m…
Nakada H, Tsubokura M, Kishi Y, Yuji K, Matsumura T, Kami M. How do medical journalists treat cancer-related issues? Ecancermedicalscience. 2015 Jan 26;9:502. JAPAN	Cancer is a significant problem worldwide, including in developed countries. After diagnosis, cancer patients seek information that is accurate, accessible, and easily understood. They want to know which physicians they should choose, what kind of therapy they might receive, and how cancer will affect their lives. Patients rely on a number of different sources of information, with primary care ph…	We sent self-administered questionnaires via e-mail to 364 journalists in 82 organisations who had reported on medical issues in newspapers, television, radio, weekly magazines, or web-based media. We set a deadline for response, gave them a two-month period, and sent a reminder before the deadline. Sources included non-commercial and tabloid media as well as commercial and broadsheet media. All …	Fifty-seven of the 364 journalists contacted responded (16% response). Most companies belonging to the press club were represented in those journalists responding to the questionnaire. Of the 57 participants, 48 who had reported on cancer topics were enrolled in the study. The backgrounds of the 48 participants were as follows. Their median age group was the 40s (range: 20s–60s). Of the participa…	First, the selection of topics is clearly biased; for example, aggressive treatments and survival rates attracted the attention of journalists much more than treatment failure, adverse events, end-of-life care, and death. Unexpectedly, 35 of the 48 participants (73%) had never reported on hospices, which is comparable to previous findings that only 7.6% of cancer-related articles focused on death…
Parin M, Yancey E, Beidler C and Haynes E Efficacy of Environmental Health E-Training for Journalists Stud Media Commun. 2014 June ; 2(1): 71–80 USA	Communities report a low level of trust in environmental health media coverage. In order to support risk communication objectives, the goals of the research study were to identify whether or not there is a gap in environmental reporting training for journalists, to outline journalists’ methods for gathering environmental health news, to observe journalists’ attitudes toward environmental health t…	Thirty-four media professionals participated in the research. Eligible participants were defined as any professional journalist actively publishing in the media. No demographic restrictions were put in place. No media channels were excluded. An e-learning module was collaboratively developed by CARES academic researchers, academic media specialists (AMS), and community media partners (CMP). Parti…	The two-phase e-learning module was conducted with 34 professional journalists from July 2010–September 2010. Respondents were highly educated, with the majority (61%) holding a Master’s degree or higher. Despite overwhelming representation of professional society membership, 41% of respondents reported receiving no type of formal journalism training, while a notable percentage of respondents, al…	Our study indicated that journalists are undertrained in environmental health reporting. We also found an overall lack of basic journalism training. Considering the degeneration of environmental journalism positions, it was not surprising that journalists lacked environmental journalism training, but a complete absence of online training histories confirms that journalists are, on the whole, not …
Aggarwal A, Batura R, Sullivan R The media and cancer: education or entertainment? An ethnographic study ofEuropean cancer journalists. Ecancermedicalscience. 2014 Apr 17;8:423. UK	The media plays a vital role in informing the public about new developments in cancer research and influencing cancer policy. This is no easy task, in view of the myriad of trials and wonder drugs that purport to be the ‘magic bullet’. However, misrepresentation can have profound consequences. In this qualitative study, we sought to understand the interaction between the media and cancer through …	Between June and September 2013, a survey was carried out as part of the broader Eurocancercomms program looking at cancer communication across Europe. The European CanCer Organisation (ECCO) distributed an online questionnaire to its list of media contacts (classified as health and research writers) in Europe (n = 93). A total of 63 responses were received (67% response rate). Two-third of the s…	Respondents were asked to rank what factors influenced their selection of cancer research topics when reporting. Fifty per cent ranked public interest as the greatest influence followed by topicality. On the other end of the scale, industry involvement (32%) and organisational press releases (21%) were ranked as the least influential. The survey also asked respondents to indicate which topics out…	The impact of reporting medical science and specifically cancer has become an important area of public policy. Health care and policy issues germane to the complexities of oncology need to be presented in simple and clear terms and subsequently monitored and managed beyond the routine press briefing. There is a need to preclude the latent hazard of misinterpretation of a publication by one source…
Friedman DB(1), Tanner A, Rose ID Health journalists' perceptions of their communities and implications for thedelivery of health information in the news. J Community Health. 2014 Apr;39(2):378-85. USA	Journalists have a unique opportunity to educate the community about public health and health care. In order for health communication messages to be effective, characteristics of the intended audience must be considered. Limited attention has been given to health journalists' perceptions of their target communities and little is known about how journalists' perceptions may impact the delivery of …	Fifteen in-depth telephone interviews were conducted with health journalists from varying geographic regions and media market sizes. Interview questions examined health journalists' perceptions of their target communities, the content and delivery of their health-related stories, and the current state of health journalism.	Health journalists perceived their audiences to be primarily mothers and adults with limited education. Participants reported they often used personal stories and strong headlines to engage their communities. They also stated that their news stories were quite technical and may not have been written at an appropriate reading level for their audience. When asked about the current state of health j…	Journalists stated that increased collaborations with public health practitioners would improve their own understanding of health and medical information and allow them to develop health news content that was more appropriate for their target communities.
Marchildon GP, Verma JY, Roos N. Opinion editorials: the science and art of combining evidence with opinion. Evid Based Med. 2013 Oct;18(5):161-4. CANADA	Through knowledge transfer and exchange (KTE), health research can inform healthcare professionals and managers—frequently with excellent results and to the benefit of patients and the public. Many health researchers believe knowledge is a societal good and assume that their research is accessible to those who need it.	The evaluation plan for the network was developed after examination of the efforts of similar agencies worldwide.For example, the Science Media Centre in the UK uses the following indicators to evaluate its efforts	The Australia Science Media Centre and the Science Media Centre of Canada use similar indicators. EvidenceNetwork.ca assesses its effectiveness in four ways:track the number of op-eds published and assess the size of the public reached, monitor website use overtime,get feedback from the media and critically review news published before and after its interventions.Publishing op-eds is important be…	The news media play a powerful and influential role determining what issues are on the public and political agendas and how the public and politicians perceive these issues. Ensuring that reporters and editors have access to credible, evidence-based information is critical for stimulating a healthy public dialogue
Di Croce M, Vercellesi L, Laccisaglia M, Bruno F. Medical reporting recommendations: a gap between practical and theoretical approach of journalists in Italy. Ann Ist Super Sanita. 2012;48(2):198-204. ITALY	According to the Universal Declaration of Human Rights adopted by the United Nation Organization in 1948 as a common standard of achievement for all peoples and nations, health and wellbeing are part of the universal rights belonging to every individual.	The survey was carried out in Italy and addressed to 450 journalists, all the members of UNAMSI (Unione NAzionale Medico Scientifica di Informazione), the professional association of medical and scientific journalists and other medical reporters of our acquaintance. The questionnaire included the most relevant items of our recommendations. Questionnaires were sent by e-mail, accompanied by a tele…	The questionnaire was administered between April 20 and July 20, 2009. We obtained 104 responses (out of 450 contacts), corresponding to a redemption of 23.1%. Recommendations in theory and in practice: background assessment. The results are summarized, showing for the total of 104 respondents: - percentages of theoretical agreement with each statement; - the compliance in the working practice; -…	Public, professionals, decision makers deserve sound reporting of discoveries, however funded, and possible benefits to health. No researcher can (or should) control how their words will be interpreted or discussed, but all parties involved in debates about scientific and medical discoveries must remember a responsibility imposed by the public interest. Most of the news items origin from media re…
Leask J, Hooker C, King C. Media coverage of health issues and how to work more effectively withjournalists: a qualitative study. BMC Public Health. 2010 Sep 8;10:535. AUSTRALIA	It is well recognised that the media plays an enormously influential role in public responses to health issues. The mass media - print, television, radio and internet - has an unparalleled reach as a communication mechanism. It has substantial power in setting agendas, that is, what we should be concerned about and take action on, and framing issues, that is, how we should think about them.	This paper reports on some of the findings from a study that was designed to seek journalists’ perceptions and reporting practices on avian/pandemic influenza. We conducted interviews with journalists between October 2006 and August 2007, many months after a peaking of media reporting of the avian influenza threat that occurred in Australian between October and December 2005. The interviews were …	Twenty-three journalists were approached. Three declined; three did not respond; and one interview recording failed. Sixteen interviews were analysed. The journalists were senior with a median of 14.5 years in journalism (range: 5-37 years). Most had worked for multiple organisations and in differing roles although they usually stuck to the one medium, for example, print.	Our study highlighted that time constraints and access to resources and technical expertise remain the major issues for journalists in producing high quality health and medical stories. We also found that the derivative nature of most stories fosters homogeneity in story selection and angle and prevents a degree of critical journalism. The increased use of syndicated material also erodes localism…
Van Eperen L, Marincola FM, Strohm J. Bridging the divide between science and journalism. J Transl Med. 2010 Mar 10;8:25. USA	There are countless reasons nearly every scientist should learn how to communicate effectively with the media, including increased understanding of critical research findings to attract or sustain funding and build new professional partnerships that will further propel forward research.	Given the traditional and internet-based sources for medical research and healthcare-related news now available, it is imperative that scientists know how to communicate their latest findings through the appropriate channels. The credible media channels are managed by working journalists, so learning how to package vast, technical research in a form that is appetizing and “bite-sized” in order to…	Many reading this article may have already had an experience working with a journalist covering their research. In the professional communications realm, it is frequent that individuals have had favorable and not so favorable experiences with the media. With scientists, it tends to be the latter for several reasons. First, because research often has many detailed nuances and the media don’t have …	That topic beat out religion, politics, international affairs, entertainment, consumer news, business and finance, famous people and culture and the arts. About the same time, a survey by the nation’s largest newspaper chain, the Gannett Company, showed that 75 percent of readers were somewhat-to-very interested in science and technology. So if the public appetite is there, then it is up to scien…
Miranda GF, Vercellesi L, Pozzi E, Bruno F. Improving health communication. Supporting the practice of health communication. Health Info Libr J. 2009 Mar;26(1):39-46. ITALY	Health authorities, hospitals, commercial enterprises, and massmedia all deliver health and medical communication in different forms. Withsuch a vast amount of biomedical and clinical information available, any actionto ensure the spread of clinically relevant news items is welcome.	Literature relating to the health and medical reporting is analysed toidentify major difficulties encountered by health communicators.	There are two areas where health science librarians can develop newroles in health communication: (i) supporting journalists and health communicatorsin selecting sources and understanding scientific papers, and (ii) directlytranslating scientific information into news items, supplying a list of productsin this direction (i.e. targeted newsletters, media releases, news items). Newskills and compet…	A better understanding of the mass media’s needs can providemuch needed support in the field of health communication.
Lowrey W, Evans W, Gower KK, Robinson JA, Ginter PM, McCormick LC, Abdolrasulnia M. Effective media communication of disasters: pressing problems and Recommendations BMC Public Health. 2007 Jun 6;7:97. USA	Public health officials and journalists play a crucial role in disseminating information regarding natural disasters, terrorism and other human-initiated disasters. However, research suggests that journalists are unprepared to cover terrorism and many types of natural disasters, in part because of lack sufficient expertise in science and medicine and training. The objective of this research was t…	To assist in identifying the most pressing problems regarding media response to health-related risks such as terrorism and large-scale natural disasters, 26 expert advisors were convened, including leaders representing journalists and public information officers, state health officials, experts in terrorism and emergency preparedness, and experts in health, risk, and science communication. The ad…	The most pressing problems were found to be a lack of coordination between PIO's and journalists, lack of resources for appropriately evaluating information and disseminating it efficiently, and a difference in perception of PIO's and journalist towards each others role during emergency situations. The advisory board developed a list of 15 recommendations that may enhance communication plans betw…	It is clear that PIO's and journalists play crucial roles in shaping public response to terrorism and other disasters. The findings from this formative research suggest that perspectives and organizational processes often limit effective communication between these groups; though practical solutions such as participation of journalists in drills, scenario exercises, sharing of informational resou…
Schwitzer G, Mudur G, Henry D, Wilson A, Goozner M, Simbra M, Sweet M,Baverstock KA. What are the roles and responsibilities of the media in disseminating healthinformation? PLoS Med. 2005 Jul;2(7) USA	In December 2004 three news stories in the popular press suggested that the side effects of single-dose nevirapine, which has been proven to prevent mother-to-child transmission of HIV, had been covered up. Many HIV experts believed that the stories were unwarranted and that they would undermine use of the drug, leading to a rise in neonatal HIV infection.		The controversy surrounding these stories prompted the PLoS Medicine editors to ask health journalists, and others with an interest in media reporting of health, to share their views on the roles and responsibilities of the media in disseminating health information.
Larsson A, Oxman AD, Carling C, Herrin J. Medical messages in the media--barriers and solutions to improving medicaljournalism. Health Expect. 2003 Dec;6(4):323-31. SWEDEN	Medicalissuesarewidelyreportedinthemassmedia.Thesereports influence the general public, policy makers and health-careprofessionals.Thisinformationshouldbevalid,butisoftencriticizedfor being speculative, inaccurate and misleading. An understandingof the obstacles medical reporters meet in their work can guidestrategiesforimprovingtheinformativevalueofmedicaljournalism	To investigate constraints on improving the informativevalue of medical reports in the mass media and elucidate possiblestrategies for addressing these. Design We reviewed the literature and organized focus groups, asurvey of medical journalists in 37 countries, and semi-structuredtelephone interviews	We identified nine barriers to improving the informativevalue of medical journalism: lack of time, space and knowledge;competition for space and audience; difficulties with terminology;problems finding and using sources; problems with editors andcommercialism. Lack of time, space and knowledge were the mostcommonobstacles.Theimportanceofdifferentobstaclesvariedwiththe type of media andexperience.…	Medical journalists agree that the validity of medicalreporting in the mass media is important. A majority acknowledgemany constraints. Mutual efforts of health-care professionals andjournalists employing a variety of strategies will be needed toaddress these constraints.
